# Supplementary material for: Iron catalyzed CO2 hydrogenation to formate enhanced by Lewis acid co-catalysts
Source: Chem Sci. 2015 May 28;6(7):4291–9. doi: 10.1039/c5sc01467k (PMC5707511; doi:10.1039/c5sc01467k)
Supplement: Supplementary file 2 [file SC-006-C5SC01467K-s002.cif]

# Electronic Supplementary Material (ESI) for Chemical Science.
# This journal is © The Royal Society of Chemistry 2015

####################################################################### 
# 
# This file contains crystal structure data downloaded from the 
# Cambridge Structural Database (CSD) hosted by the Cambridge 
# Crystallographic Data Centre (CCDC).
# 
# Full information about CCDC data access policies and citation 
# guidelines are available at http://www.ccdc.cam.ac.uk/access/V1 
# 
# Audit and citation data items may have been added by the CCDC. 
# Please retain this information to preserve the provenance of 
# this file and to allow appropriate attribution of the data. 
# 
#######################################################################

data_I
_database_code_depnum_ccdc_archive 'CCDC 1061151'
_audit_update_record             
;
2015-04-22 deposited with the CCDC.
2015-05-15 downloaded from the CCDC.
;
_chemical_name_systematic        ': (iPrPNMeP)FeCl2'
_chemical_name_common            wb11aug14
_chemical_formula_moiety         ?
_chemical_formula_sum            'C17 H39 Cl2 Fe N P2'
_chemical_formula_iupac          ?
_chemical_formula_weight         446.18
_chemical_absolute_configuration ?

_chemical_melting_point          ?

_space_group_crystal_system      orthorhombic
_space_group_name_H-M_alt        'P 21 21 21'
_space_group_name_Hall           'P 2ac 2ab'
loop_
_space_group_symop_operation_xyz
'x, y, z'
'x+1/2, -y+1/2, -z'
'-x, y+1/2, -z+1/2'
'-x+1/2, -y, z+1/2'

_cell_length_a                   10.9222(5)
_cell_length_b                   11.7618(5)
_cell_length_c                   17.7375(8)
_cell_angle_alpha                90
_cell_angle_beta                 90
_cell_angle_gamma                90
_cell_volume                     2278.64(18)
_cell_formula_units_Z            4
_cell_measurement_reflns_used    5652
_cell_measurement_theta_min      2.7943
_cell_measurement_theta_max      28.1156
_cell_measurement_temperature    183.(2)

_exptl_crystal_description       brick
_exptl_crystal_colour            'clear pale gold-bronze'
_exptl_crystal_size_max          0.200
_exptl_crystal_size_mid          0.180
_exptl_crystal_size_min          0.140
_exptl_crystal_density_diffrn    1.301
_exptl_crystal_density_meas      ?
_exptl_crystal_density_method    'not measured'
_exptl_crystal_F_000             952

_exptl_absorpt_coefficient_mu    1.037
_exptl_absorpt_correction_type   multi-scan
_exptl_absorpt_process_details   'SADABS V2014/2 (Bruker AXS Inc.)'
_exptl_absorpt_correction_T_min  0.79
_exptl_absorpt_correction_T_max  0.87

_exptl_special_details           
;
;

_diffrn_ambient_temperature      183.(2)

_diffrn_source                   ?
_diffrn_source_type              ?

_diffrn_radiation_type           ?
_diffrn_radiation_wavelength     0.71073
_diffrn_radiation_monochromator  ?

_diffrn_measurement_device_type  ?
_diffrn_measurement_method       ?

_diffrn_detector_area_resol_mean 10.4167

_diffrn_reflns_number            18815
_diffrn_reflns_av_R_equivalents  0.0210
_diffrn_reflns_av_unetI/netI     0.0229
_diffrn_reflns_theta_min         2.08
_diffrn_reflns_theta_max         24.70
_diffrn_reflns_theta_full        24.70
_diffrn_measured_fraction_theta_max 0.999
_diffrn_measured_fraction_theta_full 0.999
_diffrn_reflns_limit_h_min       -12
_diffrn_reflns_limit_h_max       12
_diffrn_reflns_limit_k_min       -13
_diffrn_reflns_limit_k_max       13
_diffrn_reflns_limit_l_min       -20
_diffrn_reflns_limit_l_max       20

_refine_special_details          
;
;

_reflns_number_total             3864
_reflns_number_gt                3707
_reflns_threshold_expression     'I > 2\s(I)'

_refine_ls_structure_factor_coef Fsqd
_refine_ls_matrix_type           full
_refine_ls_R_factor_all          0.0204
_refine_ls_R_factor_gt           0.0185
_refine_ls_wR_factor_gt          0.0442
_refine_ls_wR_factor_ref         0.0450
_refine_ls_goodness_of_fit_ref   1.004
_refine_ls_restrained_S_all      1.004
_refine_ls_number_reflns         3864
_refine_ls_number_parameters     217
_refine_ls_number_restraints     0
_refine_ls_number_constraints    ?
_refine_ls_hydrogen_treatment    constr
_refine_ls_weighting_scheme      calc
_refine_ls_weighting_details     
'w=1/[\s^2^(Fo^2^)+(0.0240P)^2^+0.4357P] where P=(Fo^2^+2Fc^2^)/3'

_atom_sites_solution_hydrogens   geom
_atom_sites_solution_primary     ?
_atom_sites_solution_secondary   ?

_refine_ls_shift/su_max          0.001
_refine_ls_shift/su_mean         0.000
_refine_diff_density_max         0.303
_refine_diff_density_min         -0.141
_refine_ls_extinction_method     none
_refine_ls_extinction_coef       ?
_refine_ls_abs_structure_details 
;
Flack x determined using 1561 quotients [(I+)-(I-)]/[(I+)+(I-)]
(Parsons, Flack and Wagner, Acta Cryst. B69 (2013) 249-259).
;
_refine_ls_abs_structure_Flack   0.013(5)

loop_
_atom_type_symbol
_atom_type_description
_atom_type_scat_dispersion_real
_atom_type_scat_dispersion_imag
_atom_type_scat_source
C C 0.0033 0.0016 'International Tables Vol C Tables 4.2.6.8 and 6.1.1.4'
H H 0.0000 0.0000 'International Tables Vol C Tables 4.2.6.8 and 6.1.1.4'
N N 0.0061 0.0033 'International Tables Vol C Tables 4.2.6.8 and 6.1.1.4'
P P 0.1023 0.0942 'International Tables Vol C Tables 4.2.6.8 and 6.1.1.4'
Cl Cl 0.1484 0.1585 'International Tables Vol C Tables 4.2.6.8 and 6.1.1.4'
Fe Fe 0.3463 0.8444 'International Tables Vol C Tables 4.2.6.8 and 6.1.1.4'

_computing_data_collection       ?
_computing_cell_refinement       'SAINT V8.34A (Bruker AXS Inc., 2013)'
_computing_data_reduction        'SAINT V8.34A (Bruker AXS Inc., 2013)'
_computing_structure_solution    ?
_computing_structure_refinement  'SHELXL-2014 (Sheldrick, 2014)'
_computing_molecular_graphics    ?
_computing_publication_material  ?

loop_
_atom_site_type_symbol
_atom_site_label
_atom_site_fract_x
_atom_site_fract_y
_atom_site_fract_z
_atom_site_U_iso_or_equiv
_atom_site_adp_type
_atom_site_calc_flag
_atom_site_refinement_flags_adp
_atom_site_refinement_flags_occupancy
_atom_site_refinement_flags_posn
_atom_site_occupancy
_atom_site_disorder_assembly
_atom_site_disorder_group
Fe Fe1 0.95919(3) -0.00434(3) 0.91488(2) 0.01579(9) Uani d . . . 1 . .
Cl Cl1 0.95769(7) -0.17522(5) 0.85258(4) 0.03041(16) Uani d . . . 1 . .
Cl Cl2 0.88205(5) 0.08073(6) 1.02498(3) 0.02564(15) Uani d . . . 1 . .
P P1 1.16671(6) -0.03733(5) 0.98020(4) 0.01937(15) Uani d . . . 1 . .
P P2 0.78441(6) 0.08406(5) 0.83719(4) 0.01755(14) Uani d . . . 1 . .
N N1 1.05465(18) 0.15179(17) 0.87588(11) 0.0174(4) Uani d . . . 1 . .
C C1 1.2413(2) 0.0972(2) 0.95077(15) 0.0245(6) Uani d . . . 1 . .
H H23 1.2952 0.1247 0.9918 0.029 Uiso calc U . R 1 . .
H H22 1.2928 0.0831 0.9058 0.029 Uiso calc U . R 1 . .
C C2 1.1453(2) 0.1888(2) 0.93232(16) 0.0279(6) Uani d . . . 1 . .
H H1 1.1018 0.2101 0.9793 0.033 Uiso calc U . R 1 . .
H H21 1.1877 0.2575 0.9133 0.033 Uiso calc U . R 1 . .
C C3 1.1155(3) 0.1294(3) 0.80289(15) 0.0319(7) Uani d . . . 1 . .
H H3A 1.1614 0.197 0.7872 0.048 Uiso calc U . R 1 . .
H H3B 1.0536 0.1113 0.7647 0.048 Uiso calc U . R 1 . .
H H3C 1.1718 0.0651 0.8083 0.048 Uiso calc U . R 1 . .
C C4 0.9645(3) 0.2459(2) 0.86751(15) 0.0255(6) Uani d . . . 1 . .
H H19 1.0081 0.3146 0.8496 0.031 Uiso calc U . R 1 . .
H H2 0.9296 0.2635 0.9177 0.031 Uiso calc U . R 1 . .
C C5 0.8600(2) 0.2198(2) 0.81324(15) 0.0235(6) Uani d . . . 1 . .
H H17 0.8923 0.2156 0.7612 0.028 Uiso calc U . R 1 . .
H H18 0.7991 0.2821 0.8152 0.028 Uiso calc U . R 1 . .
C C6 0.6486(2) 0.1349(2) 0.89037(15) 0.0253(6) Uani d . . . 1 . .
H H9 0.6806 0.1923 0.927 0.03 Uiso calc U . R 1 . .
C C7 0.5525(3) 0.1976(3) 0.84321(18) 0.0377(7) Uani d . . . 1 . .
H H3 0.5095 0.1431 0.8109 0.056 Uiso calc U . R 1 . .
H H4 0.5929 0.2549 0.8118 0.056 Uiso calc U . R 1 . .
H H5 0.4936 0.2349 0.8768 0.056 Uiso calc U . R 1 . .
C C8 0.5912(2) 0.0415(3) 0.93831(17) 0.0357(7) Uani d . . . 1 . .
H H6 0.5293 0.0747 0.9717 0.053 Uiso calc U . R 1 . .
H H7 0.6548 0.0046 0.9687 0.053 Uiso calc U . R 1 . .
H H8 0.5525 -0.015 0.9054 0.053 Uiso calc U . R 1 . .
C C9 0.7269(2) 0.0334(2) 0.74452(15) 0.0257(6) Uani d . . . 1 . .
H H16 0.6727 0.0935 0.7227 0.031 Uiso calc U . R 1 . .
C C10 0.6523(3) -0.0750(3) 0.75390(17) 0.0414(8) Uani d . . . 1 . .
H H10 0.6261 -0.1024 0.7043 0.062 Uiso calc U . R 1 . .
H H12 0.5801 -0.0592 0.785 0.062 Uiso calc U . R 1 . .
H H11 0.7026 -0.1332 0.7785 0.062 Uiso calc U . R 1 . .
C C11 0.8335(3) 0.0129(3) 0.69002(14) 0.0345(7) Uani d . . . 1 . .
H H15 0.8912 -0.0412 0.7125 0.052 Uiso calc U . R 1 . .
H H14 0.8756 0.0849 0.6801 0.052 Uiso calc U . R 1 . .
H H13 0.802 -0.0183 0.6426 0.052 Uiso calc U . R 1 . .
C C12 1.1743(2) -0.0234(2) 1.08433(14) 0.0293(6) Uani d . . . 1 . .
H H27 1.1436 0.0547 1.0961 0.035 Uiso calc U . R 1 . .
C C13 1.3039(3) -0.0297(3) 1.11731(16) 0.0388(8) Uani d . . . 1 . .
H H25 1.3029 -0.0016 1.1693 0.058 Uiso calc U . R 1 . .
H H24 1.3592 0.0173 1.087 0.058 Uiso calc U . R 1 . .
H H26 1.3322 -0.1087 1.1167 0.058 Uiso calc U . R 1 . .
C C14 1.0877(3) -0.1056(3) 1.12511(18) 0.0500(9) Uani d . . . 1 . .
H H28 1.1189 -0.1834 1.1204 0.075 Uiso calc U . R 1 . .
H H30 1.006 -0.1011 1.1024 0.075 Uiso calc U . R 1 . .
H H29 1.0827 -0.0849 1.1785 0.075 Uiso calc U . R 1 . .
C C15 1.2794(3) -0.1482(2) 0.95337(17) 0.0321(7) Uani d . . . 1 . .
H H34 1.3589 -0.1311 0.9788 0.038 Uiso calc U . R 1 . .
C C16 1.2342(3) -0.2646(2) 0.9803(2) 0.0468(9) Uani d . . . 1 . .
H H32 1.1513 -0.278 0.9611 0.07 Uiso calc U . R 1 . .
H H33 1.2333 -0.2663 1.0355 0.07 Uiso calc U . R 1 . .
H H31 1.2892 -0.3239 0.9614 0.07 Uiso calc U . R 1 . .
C C17 1.3003(3) -0.1500(3) 0.86827(17) 0.0414(8) Uani d . . . 1 . .
H H36 1.3589 -0.2101 0.8557 0.062 Uiso calc U . R 1 . .
H H37 1.3329 -0.0763 0.852 0.062 Uiso calc U . R 1 . .
H H35 1.2225 -0.1646 0.8425 0.062 Uiso calc U . R 1 . .

loop_
_atom_site_aniso_label
_atom_site_aniso_U_11
_atom_site_aniso_U_22
_atom_site_aniso_U_33
_atom_site_aniso_U_12
_atom_site_aniso_U_13
_atom_site_aniso_U_23
Fe1 0.01646(17) 0.01379(17) 0.01712(17) -0.00109(15) 0.00059(14) -0.00198(14)
Cl1 0.0319(4) 0.0211(3) 0.0382(4) 0.0034(3) -0.0080(3) -0.0115(3)
Cl2 0.0245(3) 0.0343(4) 0.0181(3) 0.0027(3) 0.0030(3) -0.0049(3)
P1 0.0191(3) 0.0189(3) 0.0200(3) 0.0008(2) -0.0035(3) -0.0014(3)
P2 0.0169(3) 0.0180(3) 0.0177(3) 0.0021(3) -0.0015(3) -0.0033(3)
N1 0.0181(11) 0.0175(11) 0.0165(10) -0.0011(9) -0.0009(9) 0.0011(8)
C1 0.0178(13) 0.0290(15) 0.0268(14) -0.0051(11) -0.0074(11) 0.0033(12)
C2 0.0286(15) 0.0246(15) 0.0305(16) -0.0069(12) -0.0049(12) 0.0011(12)
C3 0.0290(16) 0.0405(17) 0.0260(15) 0.0014(13) 0.0028(13) 0.0064(13)
C4 0.0259(14) 0.0193(13) 0.0313(15) -0.0021(12) 0.0027(13) 0.0027(11)
C5 0.0241(14) 0.0216(14) 0.0249(14) 0.0006(11) -0.0028(11) 0.0033(11)
C6 0.0209(14) 0.0310(15) 0.0240(14) 0.0050(12) -0.0002(11) -0.0074(11)
C7 0.0262(15) 0.0449(18) 0.0419(18) 0.0167(14) -0.0016(15) -0.0070(14)
C8 0.0213(13) 0.0490(19) 0.0367(16) -0.0027(12) 0.0042(12) 0.0011(14)
C9 0.0268(14) 0.0277(15) 0.0226(14) 0.0054(11) -0.0085(11) -0.0046(11)
C10 0.0456(18) 0.0392(18) 0.0394(17) -0.0089(15) -0.0095(15) -0.0167(15)
C11 0.0428(16) 0.0405(18) 0.0201(13) 0.0081(15) -0.0036(12) -0.0106(13)
C12 0.0376(15) 0.0294(15) 0.0210(13) 0.0090(12) -0.0050(12) 0.0012(12)
C13 0.052(2) 0.0350(18) 0.0294(16) 0.0071(15) -0.0196(14) -0.0009(13)
C14 0.053(2) 0.062(2) 0.0350(18) 0.0075(18) 0.0068(15) 0.0210(17)
C15 0.0233(14) 0.0329(17) 0.0400(18) 0.0101(12) -0.0087(13) -0.0110(13)
C16 0.057(2) 0.0261(17) 0.058(2) 0.0137(15) -0.0150(18) -0.0059(16)
C17 0.0310(17) 0.048(2) 0.0447(19) 0.0099(15) 0.0001(14) -0.0212(16)

_geom_special_details            
;
All esds (except the esd in the dihedral angle between two l.s. planes)
are estimated using the full covariance matrix.  The cell esds are taken
into account individually in the estimation of esds in distances, angles
and torsion angles; correlations between esds in cell parameters are only
used when they are defined by crystal symmetry.  An approximate (isotropic)
treatment of cell esds is used for estimating esds involving l.s. planes.
;

loop_
_geom_bond_atom_site_label_1
_geom_bond_atom_site_label_2
_geom_bond_site_symmetry_2
_geom_bond_distance
_geom_bond_publ_flag
Fe1 N1 . 2.222(2) ?
Fe1 Cl1 . 2.2936(7) ?
Fe1 Cl2 . 2.3505(7) ?
Fe1 P2 . 2.5738(7) ?
Fe1 P1 . 2.5749(7) ?
P1 C15 . 1.855(3) ?
P1 C1 . 1.855(3) ?
P1 C12 . 1.856(3) ?
P2 C5 . 1.847(3) ?
P2 C6 . 1.857(3) ?
P2 C9 . 1.857(3) ?
N1 C2 . 1.474(3) ?
N1 C3 . 1.479(3) ?
N1 C4 . 1.488(3) ?
C1 C2 . 1.539(4) ?
C1 H23 . 0.99 ?
C1 H22 . 0.99 ?
C2 H1 . 0.99 ?
C2 H21 . 0.99 ?
C3 H3A . 0.98 ?
C3 H3B . 0.98 ?
C3 H3C . 0.98 ?
C4 C5 . 1.525(4) ?
C4 H19 . 0.99 ?
C4 H2 . 0.99 ?
C5 H17 . 0.99 ?
C5 H18 . 0.99 ?
C6 C8 . 1.524(4) ?
C6 C7 . 1.532(4) ?
C6 H9 . 1.0 ?
C7 H3 . 0.98 ?
C7 H4 . 0.98 ?
C7 H5 . 0.98 ?
C8 H6 . 0.98 ?
C8 H7 . 0.98 ?
C8 H8 . 0.98 ?
C9 C10 . 1.523(4) ?
C9 C11 . 1.532(4) ?
C9 H16 . 1.0 ?
C10 H10 . 0.98 ?
C10 H12 . 0.98 ?
C10 H11 . 0.98 ?
C11 H15 . 0.98 ?
C11 H14 . 0.98 ?
C11 H13 . 0.98 ?
C12 C13 . 1.533(4) ?
C12 C14 . 1.534(4) ?
C12 H27 . 1.0 ?
C13 H25 . 0.98 ?
C13 H24 . 0.98 ?
C13 H26 . 0.98 ?
C14 H28 . 0.98 ?
C14 H30 . 0.98 ?
C14 H29 . 0.98 ?
C15 C16 . 1.531(4) ?
C15 C17 . 1.527(4) ?
C15 H34 . 1.0 ?
C16 H32 . 0.98 ?
C16 H33 . 0.98 ?
C16 H31 . 0.98 ?
C17 H36 . 0.98 ?
C17 H37 . 0.98 ?
C17 H35 . 0.98 ?

loop_
_geom_angle_atom_site_label_1
_geom_angle_atom_site_label_2
_geom_angle_atom_site_label_3
_geom_angle_site_symmetry_1
_geom_angle_site_symmetry_3
_geom_angle
_geom_angle_publ_flag
N1 Fe1 Cl1 . . 125.28(6) ?
N1 Fe1 Cl2 . . 94.30(5) ?
Cl1 Fe1 Cl2 . . 140.42(3) ?
N1 Fe1 P2 . . 81.22(5) ?
Cl1 Fe1 P2 . . 95.21(2) ?
Cl2 Fe1 P2 . . 90.40(2) ?
N1 Fe1 P1 . . 81.47(5) ?
Cl1 Fe1 P1 . . 95.22(2) ?
Cl2 Fe1 P1 . . 90.33(2) ?
P2 Fe1 P1 . . 162.68(2) ?
C15 P1 C1 . . 103.66(13) ?
C15 P1 C12 . . 106.72(13) ?
C1 P1 C12 . . 100.67(13) ?
C15 P1 Fe1 . . 125.06(9) ?
C1 P1 Fe1 . . 97.56(8) ?
C12 P1 Fe1 . . 118.28(9) ?
C5 P2 C6 . . 101.29(12) ?
C5 P2 C9 . . 102.98(12) ?
C6 P2 C9 . . 106.43(12) ?
C5 P2 Fe1 . . 98.10(8) ?
C6 P2 Fe1 . . 116.78(9) ?
C9 P2 Fe1 . . 126.50(8) ?
C2 N1 C3 . . 110.2(2) ?
C2 N1 C4 . . 106.98(19) ?
C3 N1 C4 . . 110.0(2) ?
C2 N1 Fe1 . . 110.36(14) ?
C3 N1 Fe1 . . 109.65(16) ?
C4 N1 Fe1 . . 109.58(15) ?
C2 C1 P1 . . 110.94(17) ?
C2 C1 H23 . . 109.5 ?
P1 C1 H23 . . 109.5 ?
C2 C1 H22 . . 109.5 ?
P1 C1 H22 . . 109.5 ?
H23 C1 H22 . . 108.0 ?
N1 C2 C1 . . 113.3(2) ?
N1 C2 H1 . . 108.9 ?
C1 C2 H1 . . 108.9 ?
N1 C2 H21 . . 108.9 ?
C1 C2 H21 . . 108.9 ?
H1 C2 H21 . . 107.7 ?
N1 C3 H3A . . 109.5 ?
N1 C3 H3B . . 109.5 ?
H3A C3 H3B . . 109.5 ?
N1 C3 H3C . . 109.5 ?
H3A C3 H3C . . 109.5 ?
H3B C3 H3C . . 109.5 ?
N1 C4 C5 . . 114.1(2) ?
N1 C4 H19 . . 108.7 ?
C5 C4 H19 . . 108.7 ?
N1 C4 H2 . . 108.7 ?
C5 C4 H2 . . 108.7 ?
H19 C4 H2 . . 107.6 ?
C4 C5 P2 . . 111.31(17) ?
C4 C5 H17 . . 109.4 ?
P2 C5 H17 . . 109.4 ?
C4 C5 H18 . . 109.4 ?
P2 C5 H18 . . 109.4 ?
H17 C5 H18 . . 108.0 ?
C8 C6 C7 . . 111.7(2) ?
C8 C6 P2 . . 112.34(19) ?
C7 C6 P2 . . 115.15(19) ?
C8 C6 H9 . . 105.6 ?
C7 C6 H9 . . 105.6 ?
P2 C6 H9 . . 105.6 ?
C6 C7 H3 . . 109.5 ?
C6 C7 H4 . . 109.5 ?
H3 C7 H4 . . 109.5 ?
C6 C7 H5 . . 109.5 ?
H3 C7 H5 . . 109.5 ?
H4 C7 H5 . . 109.5 ?
C6 C8 H6 . . 109.5 ?
C6 C8 H7 . . 109.5 ?
H6 C8 H7 . . 109.5 ?
C6 C8 H8 . . 109.5 ?
H6 C8 H8 . . 109.5 ?
H7 C8 H8 . . 109.5 ?
C10 C9 C11 . . 110.1(2) ?
C10 C9 P2 . . 110.66(19) ?
C11 C9 P2 . . 110.62(18) ?
C10 C9 H16 . . 108.5 ?
C11 C9 H16 . . 108.5 ?
P2 C9 H16 . . 108.5 ?
C9 C10 H10 . . 109.5 ?
C9 C10 H12 . . 109.5 ?
H10 C10 H12 . . 109.5 ?
C9 C10 H11 . . 109.5 ?
H10 C10 H11 . . 109.5 ?
H12 C10 H11 . . 109.5 ?
C9 C11 H15 . . 109.5 ?
C9 C11 H14 . . 109.5 ?
H15 C11 H14 . . 109.5 ?
C9 C11 H13 . . 109.5 ?
H15 C11 H13 . . 109.5 ?
H14 C11 H13 . . 109.5 ?
C13 C12 C14 . . 111.1(2) ?
C13 C12 P1 . . 114.63(19) ?
C14 C12 P1 . . 112.7(2) ?
C13 C12 H27 . . 105.9 ?
C14 C12 H27 . . 105.9 ?
P1 C12 H27 . . 105.9 ?
C12 C13 H25 . . 109.5 ?
C12 C13 H24 . . 109.5 ?
H25 C13 H24 . . 109.5 ?
C12 C13 H26 . . 109.5 ?
H25 C13 H26 . . 109.5 ?
H24 C13 H26 . . 109.5 ?
C12 C14 H28 . . 109.5 ?
C12 C14 H30 . . 109.5 ?
H28 C14 H30 . . 109.5 ?
C12 C14 H29 . . 109.5 ?
H28 C14 H29 . . 109.5 ?
H30 C14 H29 . . 109.5 ?
C16 C15 C17 . . 110.1(3) ?
C16 C15 P1 . . 109.6(2) ?
C17 C15 P1 . . 111.3(2) ?
C16 C15 H34 . . 108.6 ?
C17 C15 H34 . . 108.6 ?
P1 C15 H34 . . 108.6 ?
C15 C16 H32 . . 109.5 ?
C15 C16 H33 . . 109.5 ?
H32 C16 H33 . . 109.5 ?
C15 C16 H31 . . 109.5 ?
H32 C16 H31 . . 109.5 ?
H33 C16 H31 . . 109.5 ?
C15 C17 H36 . . 109.5 ?
C15 C17 H37 . . 109.5 ?
H36 C17 H37 . . 109.5 ?
C15 C17 H35 . . 109.5 ?
H36 C17 H35 . . 109.5 ?
H37 C17 H35 . . 109.5 ?

loop_
_geom_torsion_atom_site_label_1
_geom_torsion_atom_site_label_2
_geom_torsion_atom_site_label_3
_geom_torsion_atom_site_label_4
_geom_torsion_site_symmetry_1
_geom_torsion_site_symmetry_2
_geom_torsion_site_symmetry_3
_geom_torsion_site_symmetry_4
_geom_torsion
_geom_torsion_publ_flag
C15 P1 C1 C2 . . . . 152.6(2) ?
C12 P1 C1 C2 . . . . -97.1(2) ?
Fe1 P1 C1 C2 . . . . 23.61(19) ?
C3 N1 C2 C1 . . . . -63.7(3) ?
C4 N1 C2 C1 . . . . 176.7(2) ?
Fe1 N1 C2 C1 . . . . 57.5(2) ?
P1 C1 C2 N1 . . . . -54.6(3) ?
C2 N1 C4 C5 . . . . -177.5(2) ?
C3 N1 C4 C5 . . . . 62.8(3) ?
Fe1 N1 C4 C5 . . . . -57.8(2) ?
N1 C4 C5 P2 . . . . 52.4(3) ?
C6 P2 C5 C4 . . . . 98.9(2) ?
C9 P2 C5 C4 . . . . -151.08(19) ?
Fe1 P2 C5 C4 . . . . -20.59(19) ?
C5 P2 C6 C8 . . . . -161.65(19) ?
C9 P2 C6 C8 . . . . 91.0(2) ?
Fe1 P2 C6 C8 . . . . -56.5(2) ?
C5 P2 C6 C7 . . . . 68.9(2) ?
C9 P2 C6 C7 . . . . -38.4(2) ?
Fe1 P2 C6 C7 . . . . 174.11(18) ?
C5 P2 C9 C10 . . . . -175.66(19) ?
C6 P2 C9 C10 . . . . -69.5(2) ?
Fe1 P2 C9 C10 . . . . 73.8(2) ?
C5 P2 C9 C11 . . . . 62.1(2) ?
C6 P2 C9 C11 . . . . 168.17(19) ?
Fe1 P2 C9 C11 . . . . -48.5(2) ?
C15 P1 C12 C13 . . . . 39.9(2) ?
C1 P1 C12 C13 . . . . -68.0(2) ?
Fe1 P1 C12 C13 . . . . -172.70(17) ?
C15 P1 C12 C14 . . . . -88.4(2) ?
C1 P1 C12 C14 . . . . 163.7(2) ?
Fe1 P1 C12 C14 . . . . 59.0(2) ?
C1 P1 C15 C16 . . . . 175.5(2) ?
C12 P1 C15 C16 . . . . 69.7(2) ?
Fe1 P1 C15 C16 . . . . -74.9(2) ?
C1 P1 C15 C17 . . . . -62.5(2) ?
C12 P1 C15 C17 . . . . -168.3(2) ?
Fe1 P1 C15 C17 . . . . 47.1(3) ?

####################################################################### 
# 
# This file contains crystal structure data downloaded from the 
# Cambridge Structural Database (CSD) hosted by the Cambridge 
# Crystallographic Data Centre (CCDC).
# 
# Full information about CCDC data access policies and citation 
# guidelines are available at http://www.ccdc.cam.ac.uk/access/V1 
# 
# Audit and citation data items may have been added by the CCDC. 
# Please retain this information to preserve the provenance of 
# this file and to allow appropriate attribution of the data. 
# 
#######################################################################

data_I
_database_code_depnum_ccdc_archive 'CCDC 1061152'
_audit_update_record             
;
2015-04-22 deposited with the CCDC.
2015-05-15 downloaded from the CCDC.
;
_chemical_name_systematic        '(iPrPNMeP)Fe(H)BH4 '
_chemical_name_common            wb13aug14
_chemical_formula_moiety         ?
_chemical_formula_sum            'C17 H44 B Fe N P2'
_chemical_formula_iupac          ?
_chemical_formula_weight         391.13

_chemical_melting_point          ?

_space_group_crystal_system      monoclinic
_space_group_name_H-M_alt        'C 1 2/c 1'
_space_group_name_Hall           '-C 2yc'
loop_
_space_group_symop_operation_xyz
'x, y, z'
'-x, y, -z+1/2'
'x+1/2, y+1/2, z'
'-x+1/2, y+1/2, -z+1/2'
'-x, -y, -z'
'x, -y, z-1/2'
'-x+1/2, -y+1/2, -z'
'x+1/2, -y+1/2, z-1/2'

_cell_length_a                   31.925(3)
_cell_length_b                   7.9680(8)
_cell_length_c                   21.060(2)
_cell_angle_alpha                90
_cell_angle_beta                 121.335(3)
_cell_angle_gamma                90
_cell_volume                     4575.8(8)
_cell_formula_units_Z            8
_cell_measurement_reflns_used    9957
_cell_measurement_theta_min      2.2645
_cell_measurement_theta_max      25.5135
_cell_measurement_temperature    183.(2)

_exptl_crystal_description       brick
_exptl_crystal_colour            'clear intense gold-bronze'
_exptl_crystal_size_max          0.280
_exptl_crystal_size_mid          0.220
_exptl_crystal_size_min          0.120
_exptl_crystal_density_diffrn    1.136
_exptl_crystal_density_meas      ?
_exptl_crystal_density_method    'not measured'
_exptl_crystal_F_000             1712

_exptl_absorpt_coefficient_mu    0.797
_exptl_absorpt_correction_type   multi-scan
_exptl_absorpt_process_details   'SADABS V2014/2 (Bruker AXS Inc.)'
_exptl_absorpt_correction_T_min  0.79
_exptl_absorpt_correction_T_max  0.91

_exptl_special_details           
;
;

_diffrn_ambient_temperature      183.(2)

_diffrn_source                   ?
_diffrn_source_type              ?

_diffrn_radiation_type           ?
_diffrn_radiation_wavelength     0.71073
_diffrn_radiation_monochromator  ?

_diffrn_measurement_device_type  ?
_diffrn_measurement_method       ?

_diffrn_detector_area_resol_mean 10.4167

_diffrn_reflns_number            30956
_diffrn_reflns_av_R_equivalents  0.0560
_diffrn_reflns_av_unetI/netI     0.0465
_diffrn_reflns_theta_min         1.96
_diffrn_reflns_theta_max         25.55
_diffrn_reflns_theta_full        25.55
_diffrn_measured_fraction_theta_max 0.978
_diffrn_measured_fraction_theta_full 0.978
_diffrn_reflns_limit_h_min       -36
_diffrn_reflns_limit_h_max       38
_diffrn_reflns_limit_k_min       -9
_diffrn_reflns_limit_k_max       9
_diffrn_reflns_limit_l_min       -25
_diffrn_reflns_limit_l_max       25

_refine_special_details          
;
;

_reflns_number_total             4185
_reflns_number_gt                3169
_reflns_threshold_expression     'I > 2\s(I)'

_refine_ls_structure_factor_coef Fsqd
_refine_ls_matrix_type           full
_refine_ls_R_factor_all          0.0996
_refine_ls_R_factor_gt           0.0718
_refine_ls_wR_factor_gt          0.1767
_refine_ls_wR_factor_ref         0.1962
_refine_ls_goodness_of_fit_ref   0.997
_refine_ls_restrained_S_all      0.997
_refine_ls_number_reflns         4185
_refine_ls_number_parameters     223
_refine_ls_number_restraints     1
_refine_ls_number_constraints    ?
_refine_ls_hydrogen_treatment    mixed
_refine_ls_weighting_scheme      calc
_refine_ls_weighting_details     
'w=1/[\s^2^(Fo^2^)+(0.1012P)^2^+44.4408P] where P=(Fo^2^+2Fc^2^)/3'

_atom_sites_solution_hydrogens   mixed
_atom_sites_solution_primary     ?
_atom_sites_solution_secondary   ?

_refine_ls_shift/su_max          0.000
_refine_ls_shift/su_mean         0.000
_refine_diff_density_max         2.944
_refine_diff_density_min         -0.757
_refine_ls_extinction_method     none
_refine_ls_extinction_coef       ?

loop_
_atom_type_symbol
_atom_type_description
_atom_type_scat_dispersion_real
_atom_type_scat_dispersion_imag
_atom_type_scat_source
C C 0.0033 0.0016 'International Tables Vol C Tables 4.2.6.8 and 6.1.1.4'
H H 0.0000 0.0000 'International Tables Vol C Tables 4.2.6.8 and 6.1.1.4'
N N 0.0061 0.0033 'International Tables Vol C Tables 4.2.6.8 and 6.1.1.4'
B B 0.0013 0.0007 'International Tables Vol C Tables 4.2.6.8 and 6.1.1.4'
P P 0.1023 0.0942 'International Tables Vol C Tables 4.2.6.8 and 6.1.1.4'
Fe Fe 0.3463 0.8444 'International Tables Vol C Tables 4.2.6.8 and 6.1.1.4'

_computing_data_collection       ?
_computing_cell_refinement       'SAINT V8.34A (Bruker AXS Inc., 2013)'
_computing_data_reduction        'SAINT V8.34A (Bruker AXS Inc., 2013)'
_computing_structure_solution    ?
_computing_structure_refinement  'SHELXL-2014 (Sheldrick, 2014)'
_computing_molecular_graphics    ?
_computing_publication_material  ?

loop_
_atom_site_type_symbol
_atom_site_label
_atom_site_fract_x
_atom_site_fract_y
_atom_site_fract_z
_atom_site_U_iso_or_equiv
_atom_site_adp_type
_atom_site_calc_flag
_atom_site_refinement_flags_adp
_atom_site_refinement_flags_occupancy
_atom_site_refinement_flags_posn
_atom_site_occupancy
_atom_site_disorder_assembly
_atom_site_disorder_group
Fe Fe1 0.13498(2) 0.75288(8) 0.15954(3) 0.0148(2) Uani d . . D 1 . .
H H50 0.0783(17) 0.794(6) 0.113(3) 0.018 Uiso d U . D 1 . .
P P1 0.12611(4) 0.77196(14) 0.04932(6) 0.0157(3) Uani d . . . 1 . .
P P2 0.12779(5) 0.77729(15) 0.25670(7) 0.0193(3) Uani d . . . 1 . .
N N1 0.14209(14) 1.0127(5) 0.1641(2) 0.0204(9) Uani d . . . 1 . .
C C1 0.19515(18) 1.0556(6) 0.2046(3) 0.0285(12) Uani d . . . 1 . .
H H1A 0.2103 1.0054 0.1789 0.043 Uiso calc U . R 1 . .
H H1B 0.2111 1.0118 0.2554 0.043 Uiso calc U . R 1 . .
H H1C 0.199 1.1778 0.2061 0.043 Uiso calc U . R 1 . .
C C2 0.11698(19) 1.0904(6) 0.0881(3) 0.0287(12) Uani d . . . 1 . .
H H20 0.1271 1.2093 0.0924 0.034 Uiso calc U . R 1 . .
H H21 0.0811 1.0879 0.0665 0.034 Uiso calc U . R 1 . .
C C3 0.1292(2) 0.9992(6) 0.0367(3) 0.0292(12) Uani d . . . 1 . .
H H5 0.1625 1.0305 0.0485 0.035 Uiso calc U . R 1 . .
H H4 0.1055 1.0307 -0.0156 0.035 Uiso calc U . R 1 . .
C C4 0.1713(2) 0.6837(7) 0.0273(3) 0.0285(12) Uani d . . . 1 . .
H H12 0.1699 0.5587 0.0299 0.034 Uiso calc U . R 1 . .
C C5 0.1567(4) 0.7284(8) -0.0507(3) 0.070(3) Uani d . . . 1 . .
H H6 0.1654 0.8455 -0.0524 0.105 Uiso calc U . R 1 . .
H H8 0.1212 0.7138 -0.0836 0.105 Uiso calc U . R 1 . .
H H7 0.1739 0.655 -0.0672 0.105 Uiso calc U . R 1 . .
C C6 0.2238(2) 0.7384(7) 0.0857(3) 0.0364(14) Uani d . . . 1 . .
H H9 0.2473 0.6732 0.0791 0.055 Uiso calc U . R 1 . .
H H11 0.2297 0.7186 0.1356 0.055 Uiso calc U . R 1 . .
H H10 0.2279 0.8581 0.0795 0.055 Uiso calc U . R 1 . .
C C7 0.0672(2) 0.7004(8) -0.0320(3) 0.0370(14) Uani d . . . 1 . .
H H16 0.0685 0.7195 -0.0779 0.044 Uiso calc U . R 1 . .
C C8 0.0613(2) 0.5121(8) -0.0248(4) 0.0509(17) Uani d . . . 1 . .
H H13 0.0604 0.4908 0.0203 0.076 Uiso calc U . R 1 . .
H H15 0.089 0.4517 -0.0218 0.076 Uiso calc U . R 1 . .
H H14 0.0307 0.4731 -0.0683 0.076 Uiso calc U . R 1 . .
C C9 0.0225(2) 0.7955(8) -0.0404(3) 0.0435(15) Uani d . . . 1 . .
H H18 -0.0076 0.7512 -0.0833 0.065 Uiso calc U . R 1 . .
H H17 0.0255 0.9153 -0.048 0.065 Uiso calc U . R 1 . .
H H19 0.0211 0.7806 0.0047 0.065 Uiso calc U . R 1 . .
C C10 0.1186(2) 1.0934(6) 0.2025(3) 0.0281(12) Uani d . . . 1 . .
H H23 0.0825 1.0905 0.1691 0.034 Uiso calc U . R 1 . .
H H24 0.1288 1.2125 0.2128 0.034 Uiso calc U . R 1 . .
C C11 0.13271(19) 1.0056(6) 0.2753(3) 0.0265(11) Uani d . . . 1 . .
H H39 0.1103 1.0395 0.2923 0.032 Uiso calc U . R 1 . .
H H40 0.1667 1.0354 0.3144 0.032 Uiso calc U . R 1 . .
C C12 0.1731(2) 0.6870(7) 0.3495(3) 0.0286(12) Uani d . . . 1 . .
H H25 0.1714 0.5622 0.3437 0.034 Uiso calc U . R 1 . .
C C13 0.2253(2) 0.7397(7) 0.3734(3) 0.0370(14) Uani d . . . 1 . .
H H28 0.2299 0.8586 0.3872 0.056 Uiso calc U . R 1 . .
H H27 0.2307 0.722 0.3321 0.056 Uiso calc U . R 1 . .
H H26 0.2488 0.6721 0.4162 0.056 Uiso calc U . R 1 . .
C C14 0.1630(3) 0.7272(8) 0.4110(3) 0.0437(15) Uani d . . . 1 . .
H H29 0.1885 0.6761 0.4577 0.065 Uiso calc U . R 1 . .
H H31 0.1309 0.6822 0.3978 0.065 Uiso calc U . R 1 . .
H H30 0.1632 0.8491 0.4173 0.065 Uiso calc U . R 1 . .
C C15 0.0687(2) 0.7145(8) 0.2473(3) 0.0376(14) Uani d . . . 1 . .
H H35 0.0713 0.7377 0.2959 0.045 Uiso calc U . R 1 . .
C C16 0.0253(2) 0.8154(10) 0.1876(4) 0.0500(17) Uani d . . . 1 . .
H H36 0.0235 0.8027 0.14 0.075 Uiso calc U . R 1 . .
H H37 0.0297 0.9342 0.2017 0.075 Uiso calc U . R 1 . .
H H38 -0.0051 0.7741 0.1829 0.075 Uiso calc U . R 1 . .
C C17 0.0612(2) 0.5250(9) 0.2332(4) 0.0525(17) Uani d . . . 1 . .
H H32 0.0295 0.4925 0.2263 0.079 Uiso calc U . R 1 . .
H H34 0.0875 0.4646 0.276 0.079 Uiso calc U . R 1 . .
H H33 0.0619 0.4967 0.1885 0.079 Uiso calc U . R 1 . .
B B1 0.1770(2) 0.5366(7) 0.1926(3) 0.0231(12) Uani d . . . 1 . .
H H41 0.1896(19) 0.470(7) 0.159(3) 0.035 Uiso d U . . 1 . .
H H42 0.1295(19) 0.551(7) 0.156(3) 0.035 Uiso d U . . 1 . .
H H43 0.1875(19) 0.466(7) 0.242(3) 0.035 Uiso d U . . 1 . .
H H44 0.193(2) 0.686(7) 0.205(3) 0.035 Uiso d U . . 1 . .

loop_
_atom_site_aniso_label
_atom_site_aniso_U_11
_atom_site_aniso_U_22
_atom_site_aniso_U_33
_atom_site_aniso_U_12
_atom_site_aniso_U_13
_atom_site_aniso_U_23
Fe1 0.0149(4) 0.0146(4) 0.0152(4) -0.0009(3) 0.0080(3) -0.0004(2)
P1 0.0184(6) 0.0166(6) 0.0142(6) 0.0027(5) 0.0099(5) 0.0015(4)
P2 0.0204(6) 0.0236(7) 0.0160(6) -0.0002(5) 0.0109(5) -0.0013(5)
N1 0.017(2) 0.019(2) 0.023(2) 0.0030(16) 0.0085(17) 0.0003(16)
C1 0.022(3) 0.018(2) 0.040(3) -0.003(2) 0.012(2) 0.001(2)
C2 0.034(3) 0.021(3) 0.030(3) 0.009(2) 0.015(2) 0.010(2)
C3 0.037(3) 0.023(3) 0.031(3) 0.005(2) 0.020(2) 0.008(2)
C4 0.039(3) 0.026(3) 0.036(3) 0.004(2) 0.030(3) -0.001(2)
C5 0.147(8) 0.035(4) 0.016(3) -0.034(4) 0.035(4) 0.001(2)
C6 0.034(3) 0.041(3) 0.048(3) 0.007(3) 0.031(3) 0.008(3)
C7 0.033(3) 0.051(4) 0.016(2) 0.001(3) 0.006(2) -0.002(2)
C8 0.032(3) 0.039(4) 0.052(4) -0.009(3) 0.001(3) -0.015(3)
C9 0.022(3) 0.057(4) 0.032(3) 0.010(3) 0.000(2) 0.000(3)
C10 0.032(3) 0.022(3) 0.034(3) 0.008(2) 0.020(2) -0.001(2)
C11 0.032(3) 0.027(3) 0.023(3) 0.008(2) 0.015(2) -0.004(2)
C12 0.039(3) 0.026(3) 0.016(2) 0.003(2) 0.011(2) -0.001(2)
C13 0.033(3) 0.043(3) 0.021(3) 0.007(3) 0.004(2) 0.001(2)
C14 0.057(4) 0.051(4) 0.025(3) 0.000(3) 0.023(3) -0.002(3)
C15 0.028(3) 0.062(4) 0.033(3) -0.005(3) 0.023(3) -0.001(3)
C16 0.026(3) 0.084(5) 0.047(4) 0.003(3) 0.024(3) -0.001(4)
C17 0.043(4) 0.061(4) 0.058(4) -0.021(3) 0.030(3) -0.005(3)
B1 0.027(3) 0.019(3) 0.023(3) 0.004(2) 0.013(2) 0.002(2)

_geom_special_details            
;
All esds (except the esd in the dihedral angle between two l.s. planes)
are estimated using the full covariance matrix.  The cell esds are taken
into account individually in the estimation of esds in distances, angles
and torsion angles; correlations between esds in cell parameters are only
used when they are defined by crystal symmetry.  An approximate (isotropic)
treatment of cell esds is used for estimating esds involving l.s. planes.
;

loop_
_geom_bond_atom_site_label_1
_geom_bond_atom_site_label_2
_geom_bond_site_symmetry_2
_geom_bond_distance
_geom_bond_publ_flag
Fe1 B1 . 2.070(6) ?
Fe1 N1 . 2.079(4) ?
Fe1 P2 . 2.1832(13) ?
Fe1 P1 . 2.1927(13) ?
Fe1 H50 . 1.58(5) ?
Fe1 H42 . 1.61(6) ?
Fe1 H44 . 1.66(5) ?
P1 C3 . 1.840(5) ?
P1 C7 . 1.855(5) ?
P1 C4 . 1.868(5) ?
P2 C11 . 1.850(5) ?
P2 C15 . 1.860(5) ?
P2 C12 . 1.867(5) ?
N1 C1 . 1.487(6) ?
N1 C2 . 1.501(6) ?
N1 C10 . 1.503(6) ?
C1 H1A . 0.98 ?
C1 H1B . 0.98 ?
C1 H1C . 0.98 ?
C2 C3 . 1.514(7) ?
C2 H20 . 0.99 ?
C2 H21 . 0.99 ?
C3 H5 . 0.99 ?
C3 H4 . 0.99 ?
C4 C5 . 1.499(7) ?
C4 C6 . 1.539(8) ?
C4 H12 . 1.0 ?
C5 H6 . 0.98 ?
C5 H8 . 0.98 ?
C5 H7 . 0.98 ?
C6 H9 . 0.98 ?
C6 H11 . 0.98 ?
C6 H10 . 0.98 ?
C7 C8 . 1.530(8) ?
C7 C9 . 1.545(8) ?
C7 H16 . 1.0 ?
C8 H13 . 0.98 ?
C8 H15 . 0.98 ?
C8 H14 . 0.98 ?
C9 H18 . 0.98 ?
C9 H17 . 0.98 ?
C9 H19 . 0.98 ?
C10 C11 . 1.525(7) ?
C10 H23 . 0.99 ?
C10 H24 . 0.99 ?
C11 H39 . 0.99 ?
C11 H40 . 0.99 ?
C12 C14 . 1.523(7) ?
C12 C13 . 1.529(8) ?
C12 H25 . 1.0 ?
C13 H28 . 0.98 ?
C13 H27 . 0.98 ?
C13 H26 . 0.98 ?
C14 H29 . 0.98 ?
C14 H31 . 0.98 ?
C14 H30 . 0.98 ?
C15 C16 . 1.528(9) ?
C15 C17 . 1.533(9) ?
C15 H35 . 1.0 ?
C16 H36 . 0.98 ?
C16 H37 . 0.98 ?
C16 H38 . 0.98 ?
C17 H32 . 0.98 ?
C17 H34 . 0.98 ?
C17 H33 . 0.98 ?
B1 H41 . 1.11(5) ?
B1 H42 . 1.30(5) ?
B1 H43 . 1.08(5) ?
B1 H44 . 1.27(6) ?

loop_
_geom_angle_atom_site_label_1
_geom_angle_atom_site_label_2
_geom_angle_atom_site_label_3
_geom_angle_site_symmetry_1
_geom_angle_site_symmetry_3
_geom_angle
_geom_angle_publ_flag
B1 Fe1 N1 . . 141.02(19) ?
B1 Fe1 P2 . . 97.17(16) ?
N1 Fe1 P2 . . 85.99(11) ?
B1 Fe1 P1 . . 96.77(16) ?
N1 Fe1 P1 . . 86.04(11) ?
P2 Fe1 P1 . . 165.34(5) ?
B1 Fe1 H50 . . 135.5(17) ?
N1 Fe1 H50 . . 83.5(17) ?
P2 Fe1 H50 . . 85.2(16) ?
P1 Fe1 H50 . . 81.7(16) ?
B1 Fe1 H42 . . 38.9(18) ?
N1 Fe1 H42 . . 179.9(19) ?
P2 Fe1 H42 . . 94.1(17) ?
P1 Fe1 H42 . . 93.9(17) ?
H50 Fe1 H42 . . 97.(2) ?
B1 Fe1 H44 . . 38.(2) ?
N1 Fe1 H44 . . 103.(2) ?
P2 Fe1 H44 . . 96.3(18) ?
P1 Fe1 H44 . . 97.5(18) ?
H50 Fe1 H44 . . 173.(3) ?
H42 Fe1 H44 . . 77.(3) ?
C3 P1 C7 . . 105.9(3) ?
C3 P1 C4 . . 103.2(2) ?
C7 P1 C4 . . 101.4(2) ?
C3 P1 Fe1 . . 103.54(17) ?
C7 P1 Fe1 . . 117.84(19) ?
C4 P1 Fe1 . . 123.09(17) ?
C11 P2 C15 . . 104.9(3) ?
C11 P2 C12 . . 102.9(2) ?
C15 P2 C12 . . 101.4(3) ?
C11 P2 Fe1 . . 104.32(16) ?
C15 P2 Fe1 . . 118.13(19) ?
C12 P2 Fe1 . . 123.02(17) ?
C1 N1 C2 . . 109.5(4) ?
C1 N1 C10 . . 109.4(4) ?
C2 N1 C10 . . 104.9(4) ?
C1 N1 Fe1 . . 108.6(3) ?
C2 N1 Fe1 . . 112.1(3) ?
C10 N1 Fe1 . . 112.2(3) ?
N1 C1 H1A . . 109.5 ?
N1 C1 H1B . . 109.5 ?
H1A C1 H1B . . 109.5 ?
N1 C1 H1C . . 109.5 ?
H1A C1 H1C . . 109.5 ?
H1B C1 H1C . . 109.5 ?
N1 C2 C3 . . 111.8(4) ?
N1 C2 H20 . . 109.3 ?
C3 C2 H20 . . 109.3 ?
N1 C2 H21 . . 109.3 ?
C3 C2 H21 . . 109.3 ?
H20 C2 H21 . . 107.9 ?
C2 C3 P1 . . 108.4(3) ?
C2 C3 H5 . . 110.0 ?
P1 C3 H5 . . 110.0 ?
C2 C3 H4 . . 110.0 ?
P1 C3 H4 . . 110.0 ?
H5 C3 H4 . . 108.4 ?
C5 C4 C6 . . 113.4(5) ?
C5 C4 P1 . . 110.0(5) ?
C6 C4 P1 . . 110.9(4) ?
C5 C4 H12 . . 107.4 ?
C6 C4 H12 . . 107.4 ?
P1 C4 H12 . . 107.4 ?
C4 C5 H6 . . 109.5 ?
C4 C5 H8 . . 109.5 ?
H6 C5 H8 . . 109.5 ?
C4 C5 H7 . . 109.5 ?
H6 C5 H7 . . 109.5 ?
H8 C5 H7 . . 109.5 ?
C4 C6 H9 . . 109.5 ?
C4 C6 H11 . . 109.5 ?
H9 C6 H11 . . 109.5 ?
C4 C6 H10 . . 109.5 ?
H9 C6 H10 . . 109.5 ?
H11 C6 H10 . . 109.5 ?
C8 C7 C9 . . 109.8(5) ?
C8 C7 P1 . . 109.2(4) ?
C9 C7 P1 . . 112.8(4) ?
C8 C7 H16 . . 108.3 ?
C9 C7 H16 . . 108.3 ?
P1 C7 H16 . . 108.3 ?
C7 C8 H13 . . 109.5 ?
C7 C8 H15 . . 109.5 ?
H13 C8 H15 . . 109.5 ?
C7 C8 H14 . . 109.5 ?
H13 C8 H14 . . 109.5 ?
H15 C8 H14 . . 109.5 ?
C7 C9 H18 . . 109.5 ?
C7 C9 H17 . . 109.5 ?
H18 C9 H17 . . 109.5 ?
C7 C9 H19 . . 109.5 ?
H18 C9 H19 . . 109.5 ?
H17 C9 H19 . . 109.5 ?
N1 C10 C11 . . 112.1(4) ?
N1 C10 H23 . . 109.2 ?
C11 C10 H23 . . 109.2 ?
N1 C10 H24 . . 109.2 ?
C11 C10 H24 . . 109.2 ?
H23 C10 H24 . . 107.9 ?
C10 C11 P2 . . 106.9(3) ?
C10 C11 H39 . . 110.3 ?
P2 C11 H39 . . 110.3 ?
C10 C11 H40 . . 110.3 ?
P2 C11 H40 . . 110.3 ?
H39 C11 H40 . . 108.6 ?
C14 C12 C13 . . 109.8(4) ?
C14 C12 P2 . . 114.7(4) ?
C13 C12 P2 . . 110.9(4) ?
C14 C12 H25 . . 107.0 ?
C13 C12 H25 . . 107.0 ?
P2 C12 H25 . . 107.0 ?
C12 C13 H28 . . 109.5 ?
C12 C13 H27 . . 109.5 ?
H28 C13 H27 . . 109.5 ?
C12 C13 H26 . . 109.5 ?
H28 C13 H26 . . 109.5 ?
H27 C13 H26 . . 109.5 ?
C12 C14 H29 . . 109.5 ?
C12 C14 H31 . . 109.5 ?
H29 C14 H31 . . 109.5 ?
C12 C14 H30 . . 109.5 ?
H29 C14 H30 . . 109.5 ?
H31 C14 H30 . . 109.5 ?
C16 C15 C17 . . 112.1(5) ?
C16 C15 P2 . . 112.4(4) ?
C17 C15 P2 . . 109.4(4) ?
C16 C15 H35 . . 107.6 ?
C17 C15 H35 . . 107.6 ?
P2 C15 H35 . . 107.6 ?
C15 C16 H36 . . 109.5 ?
C15 C16 H37 . . 109.5 ?
H36 C16 H37 . . 109.5 ?
C15 C16 H38 . . 109.5 ?
H36 C16 H38 . . 109.5 ?
H37 C16 H38 . . 109.5 ?
C15 C17 H32 . . 109.5 ?
C15 C17 H34 . . 109.5 ?
H32 C17 H34 . . 109.5 ?
C15 C17 H33 . . 109.5 ?
H32 C17 H33 . . 109.5 ?
H34 C17 H33 . . 109.5 ?
Fe1 B1 H41 . . 125.(3) ?
Fe1 B1 H42 . . 51.(2) ?
H41 B1 H42 . . 111.(4) ?
Fe1 B1 H43 . . 125.(3) ?
H41 B1 H43 . . 109.(4) ?
H42 B1 H43 . . 108.(4) ?
Fe1 B1 H44 . . 53.(2) ?
H41 B1 H44 . . 111.(4) ?
H42 B1 H44 . . 105.(3) ?
H43 B1 H44 . . 113.(4) ?

loop_
_geom_torsion_atom_site_label_1
_geom_torsion_atom_site_label_2
_geom_torsion_atom_site_label_3
_geom_torsion_atom_site_label_4
_geom_torsion_site_symmetry_1
_geom_torsion_site_symmetry_2
_geom_torsion_site_symmetry_3
_geom_torsion_site_symmetry_4
_geom_torsion
_geom_torsion_publ_flag
C1 N1 C2 C3 . . . . 73.8(5) ?
C10 N1 C2 C3 . . . . -168.9(4) ?
Fe1 N1 C2 C3 . . . . -46.9(5) ?
N1 C2 C3 P1 . . . . 43.6(5) ?
C7 P1 C3 C2 . . . . 103.1(4) ?
C4 P1 C3 C2 . . . . -150.8(4) ?
Fe1 P1 C3 C2 . . . . -21.5(4) ?
C3 P1 C4 C5 . . . . -59.7(4) ?
C7 P1 C4 C5 . . . . 49.7(4) ?
Fe1 P1 C4 C5 . . . . -175.8(3) ?
C3 P1 C4 C6 . . . . 66.6(4) ?
C7 P1 C4 C6 . . . . 176.1(4) ?
Fe1 P1 C4 C6 . . . . -49.5(4) ?
C3 P1 C7 C8 . . . . -178.8(4) ?
C4 P1 C7 C8 . . . . 73.8(5) ?
Fe1 P1 C7 C8 . . . . -63.6(5) ?
C3 P1 C7 C9 . . . . -56.5(5) ?
C4 P1 C7 C9 . . . . -163.9(4) ?
Fe1 P1 C7 C9 . . . . 58.7(5) ?
C1 N1 C10 C11 . . . . -73.6(5) ?
C2 N1 C10 C11 . . . . 169.0(4) ?
Fe1 N1 C10 C11 . . . . 47.1(5) ?
N1 C10 C11 P2 . . . . -44.5(5) ?
C15 P2 C11 C10 . . . . -101.8(4) ?
C12 P2 C11 C10 . . . . 152.4(3) ?
Fe1 P2 C11 C10 . . . . 23.0(4) ?
C11 P2 C12 C14 . . . . 59.6(5) ?
C15 P2 C12 C14 . . . . -48.7(5) ?
Fe1 P2 C12 C14 . . . . 176.4(3) ?
C11 P2 C12 C13 . . . . -65.5(4) ?
C15 P2 C12 C13 . . . . -173.9(4) ?
Fe1 P2 C12 C13 . . . . 51.3(4) ?
C11 P2 C15 C16 . . . . 56.0(5) ?
C12 P2 C15 C16 . . . . 162.7(4) ?
Fe1 P2 C15 C16 . . . . -59.7(5) ?
C11 P2 C15 C17 . . . . -178.8(4) ?
C12 P2 C15 C17 . . . . -72.0(4) ?
Fe1 P2 C15 C17 . . . . 65.6(5) ?

####################################################################### 
# 
# This file contains crystal structure data downloaded from the 
# Cambridge Structural Database (CSD) hosted by the Cambridge 
# Crystallographic Data Centre (CCDC).
# 
# Full information about CCDC data access policies and citation 
# guidelines are available at http://www.ccdc.cam.ac.uk/access/V1 
# 
# Audit and citation data items may have been added by the CCDC. 
# Please retain this information to preserve the provenance of 
# this file and to allow appropriate attribution of the data. 
# 
#######################################################################

data_I
_database_code_depnum_ccdc_archive 'CCDC 1061153'
_audit_update_record             
;
2015-04-22 deposited with the CCDC.
2015-05-15 downloaded from the CCDC.
;
_chemical_name_systematic        '3a '
_chemical_name_common            wb10dec14
_chemical_formula_moiety         ?
_chemical_formula_sum            'C18 H44 B Fe N O P2'
_chemical_formula_iupac          ?
_chemical_formula_weight         419.14

_chemical_melting_point          ?

_space_group_crystal_system      monoclinic
_space_group_name_H-M_alt        'P 1 21/n 1'
_space_group_name_Hall           '-P 2yn'
loop_
_space_group_symop_operation_xyz
'x, y, z'
'-x+1/2, y+1/2, -z+1/2'
'-x, -y, -z'
'x-1/2, -y-1/2, z-1/2'

_cell_length_a                   8.4128(6)
_cell_length_b                   31.269(2)
_cell_length_c                   9.8709(9)
_cell_angle_alpha                90
_cell_angle_beta                 114.779(2)
_cell_angle_gamma                90
_cell_volume                     2357.6(3)
_cell_formula_units_Z            4
_cell_measurement_reflns_used    9755
_cell_measurement_theta_min      2.6179
_cell_measurement_theta_max      27.9571
_cell_measurement_temperature    183.(2)

_exptl_crystal_description       plate
_exptl_crystal_colour            'clear intense gold-yellow'
_exptl_crystal_size_max          0.300
_exptl_crystal_size_mid          0.300
_exptl_crystal_size_min          0.120
_exptl_crystal_density_diffrn    1.181
_exptl_crystal_density_meas      ?
_exptl_crystal_density_method    'not measured'
_exptl_crystal_F_000             912

_exptl_absorpt_coefficient_mu    0.781
_exptl_absorpt_correction_type   multi-scan
_exptl_absorpt_process_details   'SADABS V2014/4 (Bruker AXS Inc.)'
_exptl_absorpt_correction_T_min  0.74
_exptl_absorpt_correction_T_max  0.91

_exptl_special_details           
;
;

_diffrn_ambient_temperature      183.(2)

_diffrn_source                   ?
_diffrn_source_type              ?

_diffrn_radiation_type           ?
_diffrn_radiation_wavelength     0.71073
_diffrn_radiation_monochromator  ?

_diffrn_measurement_device_type  ?
_diffrn_measurement_method       ?

_diffrn_detector_area_resol_mean 10.4167

_diffrn_reflns_number            24378
_diffrn_reflns_av_R_equivalents  0.0232
_diffrn_reflns_av_unetI/netI     0.0175
_diffrn_reflns_theta_min         2.62
_diffrn_reflns_theta_max         28.05
_diffrn_reflns_theta_full        28.05
_diffrn_measured_fraction_theta_max 0.897
_diffrn_measured_fraction_theta_full 0.897
_diffrn_reflns_limit_h_min       -10
_diffrn_reflns_limit_h_max       10
_diffrn_reflns_limit_k_min       -36
_diffrn_reflns_limit_k_max       40
_diffrn_reflns_limit_l_min       -9
_diffrn_reflns_limit_l_max       12

_refine_special_details          
;
;

_reflns_number_total             5119
_reflns_number_gt                4790
_reflns_threshold_expression     'I > 2\s(I)'

_refine_ls_structure_factor_coef Fsqd
_refine_ls_matrix_type           full
_refine_ls_R_factor_all          0.0309
_refine_ls_R_factor_gt           0.0279
_refine_ls_wR_factor_gt          0.0704
_refine_ls_wR_factor_ref         0.0718
_refine_ls_goodness_of_fit_ref   1.082
_refine_ls_restrained_S_all      1.088
_refine_ls_number_reflns         5119
_refine_ls_number_parameters     241
_refine_ls_number_restraints     4
_refine_ls_number_constraints    ?
_refine_ls_hydrogen_treatment    mixed
_refine_ls_weighting_scheme      calc
_refine_ls_weighting_details     
'w=1/[\s^2^(Fo^2^)+(0.0297P)^2^+1.5355P] where P=(Fo^2^+2Fc^2^)/3'

_atom_sites_solution_hydrogens   mixed
_atom_sites_solution_primary     ?
_atom_sites_solution_secondary   ?

_refine_ls_shift/su_max          0.001
_refine_ls_shift/su_mean         0.000
_refine_diff_density_max         0.290
_refine_diff_density_min         -0.406
_refine_ls_extinction_method     none
_refine_ls_extinction_coef       ?

loop_
_atom_type_symbol
_atom_type_description
_atom_type_scat_dispersion_real
_atom_type_scat_dispersion_imag
_atom_type_scat_source
C C 0.0033 0.0016 'International Tables Vol C Tables 4.2.6.8 and 6.1.1.4'
H H 0.0000 0.0000 'International Tables Vol C Tables 4.2.6.8 and 6.1.1.4'
B B 0.0013 0.0007 'International Tables Vol C Tables 4.2.6.8 and 6.1.1.4'
N N 0.0061 0.0033 'International Tables Vol C Tables 4.2.6.8 and 6.1.1.4'
P P 0.1023 0.0942 'International Tables Vol C Tables 4.2.6.8 and 6.1.1.4'
Fe Fe 0.3463 0.8444 'International Tables Vol C Tables 4.2.6.8 and 6.1.1.4'
O O 0.0106 0.0060 'International Tables Vol C Tables 4.2.6.8 and 6.1.1.4'

_computing_data_collection       ?
_computing_cell_refinement       'SAINT V8.34A (Bruker AXS Inc., 2013)'
_computing_data_reduction        'SAINT V8.34A (Bruker AXS Inc., 2013)'
_computing_structure_solution    ?
_computing_structure_refinement  'SHELXL-2014/6 (Sheldrick, 2014)'
_computing_molecular_graphics    ?
_computing_publication_material  ?

loop_
_atom_site_type_symbol
_atom_site_label
_atom_site_fract_x
_atom_site_fract_y
_atom_site_fract_z
_atom_site_U_iso_or_equiv
_atom_site_adp_type
_atom_site_calc_flag
_atom_site_refinement_flags_adp
_atom_site_refinement_flags_occupancy
_atom_site_refinement_flags_posn
_atom_site_occupancy
_atom_site_disorder_assembly
_atom_site_disorder_group
B B1 0.3937(3) 0.41203(7) 0.5661(3) 0.0347(5) Uani d . . D 1 . .
H H30 0.293(3) 0.3901(7) 0.517(2) 0.052 Uiso d U . D 1 . .
H H31 0.448(3) 0.4107(7) 0.6815(18) 0.052 Uiso d U . D 1 . .
H H32 0.351(3) 0.4424(6) 0.524(2) 0.052 Uiso d U . D 1 . .
H H33 0.498(3) 0.4039(7) 0.532(2) 0.052 Uiso d U . D 1 . .
C C1 0.4832(2) 0.29018(7) 0.6740(2) 0.0406(5) Uani d . . . 1 . .
H H1A 0.5137 0.2616 0.6513 0.061 Uiso calc U . R 1 . .
H H1B 0.4051 0.3043 0.5811 0.061 Uiso calc U . R 1 . .
H H1C 0.4238 0.2876 0.7404 0.061 Uiso calc U . R 1 . .
C C2 0.6495(2) 0.31671(5) 0.75032(17) 0.0218(3) Uani d . . . 1 . .
H H2 0.6121 0.3441 0.7807 0.026 Uiso calc U . R 1 . .
C C3 0.7722(2) 0.29488(6) 0.89534(19) 0.0298(4) Uani d . . . 1 . .
H H3A 0.7157 0.2936 0.9642 0.045 Uiso calc U . R 1 . .
H H3B 0.8813 0.3112 0.9412 0.045 Uiso calc U . R 1 . .
H H3C 0.7982 0.2658 0.8735 0.045 Uiso calc U . R 1 . .
C C4 0.7117(2) 0.25673(6) 0.4591(2) 0.0388(5) Uani d . . . 1 . .
H H4A 0.6793 0.273 0.3664 0.058 Uiso calc U . R 1 . .
H H4B 0.6075 0.2519 0.4777 0.058 Uiso calc U . R 1 . .
H H4C 0.7616 0.2291 0.45 0.058 Uiso calc U . R 1 . .
C C5 0.8467(2) 0.28184(5) 0.58833(18) 0.0238(3) Uani d . . . 1 . .
H H5 0.8841 0.2636 0.6797 0.029 Uiso calc U . R 1 . .
C C6 1.0069(2) 0.28966(7) 0.5571(3) 0.0422(5) Uani d . . . 1 . .
H H6A 1.0527 0.2622 0.5411 0.063 Uiso calc U . R 1 . .
H H6B 1.0971 0.3043 0.6425 0.063 Uiso calc U . R 1 . .
H H6C 0.974 0.3075 0.4677 0.063 Uiso calc U . R 1 . .
C C7 0.9443(2) 0.36285(5) 0.75150(18) 0.0251(3) Uani d . . . 1 . .
H H7A 0.9158 0.3784 0.826 0.03 Uiso calc U . R 1 . .
H H7B 1.0437 0.3434 0.8053 0.03 Uiso calc U . R 1 . .
C C8 0.9925(2) 0.39439(5) 0.65776(19) 0.0267(3) Uani d . . . 1 . .
H H8A 1.0827 0.4144 0.7242 0.032 Uiso calc U . R 1 . .
H H8B 1.0426 0.3787 0.5976 0.032 Uiso calc U . R 1 . .
C C9 0.8851(2) 0.44174(5) 0.44606(19) 0.0260(3) Uani d . . . 1 . .
H H9A 0.9358 0.4209 0.3995 0.031 Uiso calc U . R 1 . .
H H9B 0.9753 0.4636 0.4984 0.031 Uiso calc U . R 1 . .
C C10 0.7257(2) 0.46320(5) 0.32516(19) 0.0262(3) Uani d . . . 1 . .
H H10A 0.7543 0.4734 0.243 0.031 Uiso calc U . R 1 . .
H H10B 0.6885 0.488 0.3671 0.031 Uiso calc U . R 1 . .
C C11 0.7347(3) 0.39516(7) 0.0906(2) 0.0385(4) Uani d . . . 1 . .
H H11A 0.7874 0.372 0.1625 0.058 Uiso calc U . R 1 . .
H H11B 0.806 0.4211 0.1252 0.058 Uiso calc U . R 1 . .
H H11C 0.7292 0.3868 -0.0069 0.058 Uiso calc U . R 1 . .
C C12 0.5501(2) 0.40400(5) 0.07679(18) 0.0251(3) Uani d . . . 1 . .
H H12 0.4989 0.4272 0.0013 0.03 Uiso calc U . R 1 . .
C C13 0.4379(3) 0.36402(7) 0.0169(2) 0.0398(5) Uani d . . . 1 . .
H H13A 0.4232 0.3585 -0.0855 0.06 Uiso calc U . R 1 . .
H H13B 0.3229 0.3684 0.0176 0.06 Uiso calc U . R 1 . .
H H13C 0.4957 0.3395 0.0801 0.06 Uiso calc U . R 1 . .
C C14 0.1818(2) 0.43026(7) 0.1497(3) 0.0495(6) Uani d . . . 1 . .
H H14A 0.085 0.4489 0.1429 0.074 Uiso calc U . R 1 . .
H H14B 0.1968 0.4074 0.222 0.074 Uiso calc U . R 1 . .
H H14C 0.1554 0.4177 0.0516 0.074 Uiso calc U . R 1 . .
C C15 0.3495(2) 0.45632(5) 0.20015(19) 0.0260(3) Uani d . . . 1 . .
H H15 0.3608 0.4712 0.2935 0.031 Uiso calc U . R 1 . .
C C16 0.3328(3) 0.49184(6) 0.0889(2) 0.0413(5) Uani d . . . 1 . .
H H16A 0.3154 0.4792 -0.0071 0.062 Uiso calc U . R 1 . .
H H16B 0.4398 0.5091 0.1269 0.062 Uiso calc U . R 1 . .
H H16C 0.2324 0.51 0.0756 0.062 Uiso calc U . R 1 . .
C C17 0.7954(2) 0.45185(6) 0.6469(2) 0.0330(4) Uani d . . . 1 . .
H H17A 0.896 0.471 0.6932 0.049 Uiso calc U . R 1 . .
H H17B 0.7714 0.4376 0.7248 0.049 Uiso calc U . R 1 . .
H H17C 0.6926 0.4685 0.5826 0.049 Uiso calc U . R 1 . .
C C18 0.4488(2) 0.34271(5) 0.34568(18) 0.0221(3) Uani d . . . 1 . .
Fe Fe1 0.61867(3) 0.37747(2) 0.44179(2) 0.01504(7) Uani d . . . 1 . .
H H20 0.728(2) 0.3578(6) 0.3749(19) 0.023 Uiso d U . . 1 . .
N N1 0.83490(16) 0.41919(4) 0.55599(14) 0.0200(3) Uani d . . . 1 . .
O O1 0.33514(16) 0.31920(4) 0.28112(14) 0.0356(3) Uani d . . . 1 . .
P P1 0.75294(5) 0.33206(2) 0.62517(4) 0.01619(9) Uani d . . . 1 . .
P P2 0.54892(5) 0.42286(2) 0.25493(4) 0.01788(9) Uani d . . . 1 . .

loop_
_atom_site_aniso_label
_atom_site_aniso_U_11
_atom_site_aniso_U_22
_atom_site_aniso_U_33
_atom_site_aniso_U_12
_atom_site_aniso_U_13
_atom_site_aniso_U_23
B1 0.0343(11) 0.0373(11) 0.0426(12) 0.0091(9) 0.0262(10) 0.0006(9)
C1 0.0265(9) 0.0645(13) 0.0326(10) -0.0136(9) 0.0143(8) 0.0024(9)
C2 0.0198(7) 0.0256(8) 0.0217(7) 0.0031(6) 0.0101(6) 0.0011(6)
C3 0.0313(9) 0.0316(9) 0.0274(9) 0.0056(7) 0.0132(7) 0.0087(7)
C4 0.0355(10) 0.0292(9) 0.0486(12) 0.0007(7) 0.0146(9) -0.0175(8)
C5 0.0217(8) 0.0227(8) 0.0268(8) 0.0070(6) 0.0100(6) 0.0008(6)
C6 0.0296(10) 0.0423(11) 0.0626(13) 0.0070(8) 0.0272(9) -0.0079(10)
C7 0.0193(7) 0.0272(8) 0.0219(8) -0.0047(6) 0.0020(6) -0.0018(6)
C8 0.0172(7) 0.0279(8) 0.0290(9) -0.0068(6) 0.0039(6) -0.0023(7)
C9 0.0254(8) 0.0220(8) 0.0317(9) -0.0100(6) 0.0131(7) -0.0024(6)
C10 0.0322(9) 0.0175(7) 0.0302(9) -0.0063(6) 0.0143(7) -0.0001(6)
C11 0.0350(10) 0.0498(12) 0.0411(11) -0.0067(8) 0.0263(9) -0.0145(9)
C12 0.0285(8) 0.0274(8) 0.0225(8) -0.0004(6) 0.0138(7) 0.0000(6)
C13 0.0386(10) 0.0519(12) 0.0319(10) -0.0155(9) 0.0177(8) -0.0199(9)
C14 0.0232(9) 0.0420(11) 0.0801(16) 0.0076(8) 0.0185(10) 0.0135(11)
C15 0.0276(8) 0.0246(8) 0.0295(9) 0.0077(6) 0.0157(7) 0.0055(7)
C16 0.0468(11) 0.0359(10) 0.0475(12) 0.0184(9) 0.0259(10) 0.0196(9)
C17 0.0369(10) 0.0273(9) 0.0350(10) -0.0056(7) 0.0154(8) -0.0136(7)
C18 0.0208(7) 0.0208(7) 0.0234(8) 0.0009(6) 0.0079(6) 0.0041(6)
Fe1 0.01338(11) 0.01390(11) 0.01789(12) -0.00129(7) 0.00660(8) -0.00143(7)
N1 0.0191(6) 0.0172(6) 0.0238(7) -0.0038(5) 0.0090(5) -0.0041(5)
O1 0.0282(6) 0.0309(6) 0.0362(7) -0.0138(5) 0.0023(5) -0.0010(5)
P1 0.01325(17) 0.01658(18) 0.01752(18) -0.00017(13) 0.00526(14) -0.00126(14)
P2 0.01956(19) 0.01537(18) 0.02031(19) -0.00060(14) 0.00992(15) -0.00003(14)

_geom_special_details            
;
All esds (except the esd in the dihedral angle between two l.s. planes)
are estimated using the full covariance matrix.  The cell esds are taken
into account individually in the estimation of esds in distances, angles
and torsion angles; correlations between esds in cell parameters are only
used when they are defined by crystal symmetry.  An approximate (isotropic)
treatment of cell esds is used for estimating esds involving l.s. planes.
;

loop_
_geom_bond_atom_site_label_1
_geom_bond_atom_site_label_2
_geom_bond_site_symmetry_2
_geom_bond_distance
_geom_bond_publ_flag
B1 H30 . 1.039(16) ?
B1 H31 . 1.036(16) ?
B1 H32 . 1.038(16) ?
B1 H33 . 1.098(16) ?
C1 C2 . 1.527(2) ?
C1 H1A . 0.98 ?
C1 H1B . 0.98 ?
C1 H1C . 0.98 ?
C2 C3 . 1.530(2) ?
C2 P1 . 1.8478(16) ?
C2 H2 . 1.0 ?
C3 H3A . 0.98 ?
C3 H3B . 0.98 ?
C3 H3C . 0.98 ?
C4 C5 . 1.523(2) ?
C4 H4A . 0.98 ?
C4 H4B . 0.98 ?
C4 H4C . 0.98 ?
C5 C6 . 1.523(2) ?
C5 P1 . 1.8603(15) ?
C5 H5 . 1.0 ?
C6 H6A . 0.98 ?
C6 H6B . 0.98 ?
C6 H6C . 0.98 ?
C7 C8 . 1.519(2) ?
C7 P1 . 1.8413(15) ?
C7 H7A . 0.99 ?
C7 H7B . 0.99 ?
C8 N1 . 1.501(2) ?
C8 H8A . 0.99 ?
C8 H8B . 0.99 ?
C9 N1 . 1.496(2) ?
C9 C10 . 1.527(2) ?
C9 H9A . 0.99 ?
C9 H9B . 0.99 ?
C10 P2 . 1.8489(16) ?
C10 H10A . 0.99 ?
C10 H10B . 0.99 ?
C11 C12 . 1.526(2) ?
C11 H11A . 0.98 ?
C11 H11B . 0.98 ?
C11 H11C . 0.98 ?
C12 C13 . 1.528(2) ?
C12 P2 . 1.8586(16) ?
C12 H12 . 1.0 ?
C13 H13A . 0.98 ?
C13 H13B . 0.98 ?
C13 H13C . 0.98 ?
C14 C15 . 1.521(3) ?
C14 H14A . 0.98 ?
C14 H14B . 0.98 ?
C14 H14C . 0.98 ?
C15 C16 . 1.526(2) ?
C15 P2 . 1.8551(16) ?
C15 H15 . 1.0 ?
C16 H16A . 0.98 ?
C16 H16B . 0.98 ?
C16 H16C . 0.98 ?
C17 N1 . 1.486(2) ?
C17 H17A . 0.98 ?
C17 H17B . 0.98 ?
C17 H17C . 0.98 ?
C18 O1 . 1.1618(19) ?
C18 Fe1 . 1.7286(16) ?
Fe1 N1 . 2.1361(12) ?
Fe1 P2 . 2.2030(4) ?
Fe1 P1 . 2.2035(4) ?
Fe1 H33 . 1.802(17) ?
Fe1 H20 . 1.474(18) ?

loop_
_geom_angle_atom_site_label_1
_geom_angle_atom_site_label_2
_geom_angle_atom_site_label_3
_geom_angle_site_symmetry_1
_geom_angle_site_symmetry_3
_geom_angle
_geom_angle_publ_flag
H30 B1 H31 . . 112.7(18) ?
H30 B1 H32 . . 109.6(18) ?
H31 B1 H32 . . 113.1(18) ?
H30 B1 H33 . . 107.9(18) ?
H31 B1 H33 . . 106.8(18) ?
H32 B1 H33 . . 106.3(18) ?
C2 C1 H1A . . 109.5 ?
C2 C1 H1B . . 109.5 ?
H1A C1 H1B . . 109.5 ?
C2 C1 H1C . . 109.5 ?
H1A C1 H1C . . 109.5 ?
H1B C1 H1C . . 109.5 ?
C1 C2 C3 . . 109.82(14) ?
C1 C2 P1 . . 113.71(11) ?
C3 C2 P1 . . 114.78(11) ?
C1 C2 H2 . . 105.9 ?
C3 C2 H2 . . 105.9 ?
P1 C2 H2 . . 105.9 ?
C2 C3 H3A . . 109.5 ?
C2 C3 H3B . . 109.5 ?
H3A C3 H3B . . 109.5 ?
C2 C3 H3C . . 109.5 ?
H3A C3 H3C . . 109.5 ?
H3B C3 H3C . . 109.5 ?
C5 C4 H4A . . 109.5 ?
C5 C4 H4B . . 109.5 ?
H4A C4 H4B . . 109.5 ?
C5 C4 H4C . . 109.5 ?
H4A C4 H4C . . 109.5 ?
H4B C4 H4C . . 109.5 ?
C4 C5 C6 . . 109.01(15) ?
C4 C5 P1 . . 111.75(11) ?
C6 C5 P1 . . 112.81(12) ?
C4 C5 H5 . . 107.7 ?
C6 C5 H5 . . 107.7 ?
P1 C5 H5 . . 107.7 ?
C5 C6 H6A . . 109.5 ?
C5 C6 H6B . . 109.5 ?
H6A C6 H6B . . 109.5 ?
C5 C6 H6C . . 109.5 ?
H6A C6 H6C . . 109.5 ?
H6B C6 H6C . . 109.5 ?
C8 C7 P1 . . 107.93(11) ?
C8 C7 H7A . . 110.1 ?
P1 C7 H7A . . 110.1 ?
C8 C7 H7B . . 110.1 ?
P1 C7 H7B . . 110.1 ?
H7A C7 H7B . . 108.4 ?
N1 C8 C7 . . 110.88(13) ?
N1 C8 H8A . . 109.5 ?
C7 C8 H8A . . 109.5 ?
N1 C8 H8B . . 109.5 ?
C7 C8 H8B . . 109.5 ?
H8A C8 H8B . . 108.1 ?
N1 C9 C10 . . 110.57(13) ?
N1 C9 H9A . . 109.5 ?
C10 C9 H9A . . 109.5 ?
N1 C9 H9B . . 109.5 ?
C10 C9 H9B . . 109.5 ?
H9A C9 H9B . . 108.1 ?
C9 C10 P2 . . 107.35(10) ?
C9 C10 H10A . . 110.2 ?
P2 C10 H10A . . 110.2 ?
C9 C10 H10B . . 110.2 ?
P2 C10 H10B . . 110.2 ?
H10A C10 H10B . . 108.5 ?
C12 C11 H11A . . 109.5 ?
C12 C11 H11B . . 109.5 ?
H11A C11 H11B . . 109.5 ?
C12 C11 H11C . . 109.5 ?
H11A C11 H11C . . 109.5 ?
H11B C11 H11C . . 109.5 ?
C11 C12 C13 . . 109.07(15) ?
C11 C12 P2 . . 112.42(12) ?
C13 C12 P2 . . 112.23(12) ?
C11 C12 H12 . . 107.6 ?
C13 C12 H12 . . 107.6 ?
P2 C12 H12 . . 107.6 ?
C12 C13 H13A . . 109.5 ?
C12 C13 H13B . . 109.5 ?
H13A C13 H13B . . 109.5 ?
C12 C13 H13C . . 109.5 ?
H13A C13 H13C . . 109.5 ?
H13B C13 H13C . . 109.5 ?
C15 C14 H14A . . 109.5 ?
C15 C14 H14B . . 109.5 ?
H14A C14 H14B . . 109.5 ?
C15 C14 H14C . . 109.5 ?
H14A C14 H14C . . 109.5 ?
H14B C14 H14C . . 109.5 ?
C14 C15 C16 . . 111.17(16) ?
C14 C15 P2 . . 113.25(12) ?
C16 C15 P2 . . 114.80(12) ?
C14 C15 H15 . . 105.6 ?
C16 C15 H15 . . 105.6 ?
P2 C15 H15 . . 105.6 ?
C15 C16 H16A . . 109.5 ?
C15 C16 H16B . . 109.5 ?
H16A C16 H16B . . 109.5 ?
C15 C16 H16C . . 109.5 ?
H16A C16 H16C . . 109.5 ?
H16B C16 H16C . . 109.5 ?
N1 C17 H17A . . 109.5 ?
N1 C17 H17B . . 109.5 ?
H17A C17 H17B . . 109.5 ?
N1 C17 H17C . . 109.5 ?
H17A C17 H17C . . 109.5 ?
H17B C17 H17C . . 109.5 ?
O1 C18 Fe1 . . 179.67(16) ?
C18 Fe1 N1 . . 177.55(6) ?
C18 Fe1 P2 . . 94.40(5) ?
N1 Fe1 P2 . . 85.27(4) ?
C18 Fe1 P1 . . 93.84(5) ?
N1 Fe1 P1 . . 85.99(4) ?
P2 Fe1 P1 . . 165.446(17) ?
C18 Fe1 H33 . . 93.0(7) ?
N1 Fe1 H33 . . 89.4(7) ?
P2 Fe1 H33 . . 96.3(7) ?
P1 Fe1 H33 . . 95.2(7) ?
C18 Fe1 H20 . . 91.1(7) ?
N1 Fe1 H20 . . 86.4(7) ?
P2 Fe1 H20 . . 83.7(7) ?
P1 Fe1 H20 . . 84.1(7) ?
H33 Fe1 H20 . . 175.8(10) ?
C17 N1 C9 . . 108.49(13) ?
C17 N1 C8 . . 108.02(13) ?
C9 N1 C8 . . 106.86(12) ?
C17 N1 Fe1 . . 112.43(10) ?
C9 N1 Fe1 . . 110.00(9) ?
C8 N1 Fe1 . . 110.84(9) ?
C7 P1 C2 . . 101.89(7) ?
C7 P1 C5 . . 104.60(8) ?
C2 P1 C5 . . 105.57(7) ?
C7 P1 Fe1 . . 102.76(5) ?
C2 P1 Fe1 . . 119.58(5) ?
C5 P1 Fe1 . . 119.79(5) ?
C10 P2 C15 . . 102.21(8) ?
C10 P2 C12 . . 104.41(8) ?
C15 P2 C12 . . 105.42(8) ?
C10 P2 Fe1 . . 103.61(5) ?
C15 P2 Fe1 . . 119.89(5) ?
C12 P2 Fe1 . . 118.86(5) ?

loop_
_geom_torsion_atom_site_label_1
_geom_torsion_atom_site_label_2
_geom_torsion_atom_site_label_3
_geom_torsion_atom_site_label_4
_geom_torsion_site_symmetry_1
_geom_torsion_site_symmetry_2
_geom_torsion_site_symmetry_3
_geom_torsion_site_symmetry_4
_geom_torsion
_geom_torsion_publ_flag
P1 C7 C8 N1 . . . . 50.19(16) ?
N1 C9 C10 P2 . . . . -49.40(15) ?
C10 C9 N1 C17 . . . . -71.15(16) ?
C10 C9 N1 C8 . . . . 172.61(12) ?
C10 C9 N1 Fe1 . . . . 52.22(14) ?
C7 C8 N1 C17 . . . . 75.89(16) ?
C7 C8 N1 C9 . . . . -167.56(13) ?
C7 C8 N1 Fe1 . . . . -47.70(15) ?
C8 C7 P1 C2 . . . . -153.50(12) ?
C8 C7 P1 C5 . . . . 96.73(12) ?
C8 C7 P1 Fe1 . . . . -29.10(12) ?
C1 C2 P1 C7 . . . . 179.97(13) ?
C3 C2 P1 C7 . . . . -52.40(13) ?
C1 C2 P1 C5 . . . . -71.01(14) ?
C3 C2 P1 C5 . . . . 56.63(14) ?
C1 C2 P1 Fe1 . . . . 67.69(14) ?
C3 C2 P1 Fe1 . . . . -164.68(10) ?
C4 C5 P1 C7 . . . . -167.29(13) ?
C6 C5 P1 C7 . . . . -44.05(15) ?
C4 C5 P1 C2 . . . . 85.64(14) ?
C6 C5 P1 C2 . . . . -151.11(13) ?
C4 C5 P1 Fe1 . . . . -52.95(15) ?
C6 C5 P1 Fe1 . . . . 70.29(14) ?
C9 C10 P2 C15 . . . . 149.45(11) ?
C9 C10 P2 C12 . . . . -100.88(12) ?
C9 C10 P2 Fe1 . . . . 24.21(12) ?
C14 C15 P2 C10 . . . . -175.01(15) ?
C16 C15 P2 C10 . . . . 55.82(16) ?
C14 C15 P2 C12 . . . . 76.09(16) ?
C16 C15 P2 C12 . . . . -53.07(16) ?
C14 C15 P2 Fe1 . . . . -61.30(16) ?
C16 C15 P2 Fe1 . . . . 169.53(12) ?
C11 C12 P2 C10 . . . . 44.99(15) ?
C13 C12 P2 C10 . . . . 168.39(13) ?
C11 C12 P2 C15 . . . . 152.29(13) ?
C13 C12 P2 C15 . . . . -84.30(14) ?
C11 C12 P2 Fe1 . . . . -69.79(14) ?
C13 C12 P2 Fe1 . . . . 53.62(14) ?

_shelx_res_file                  
;
TITL wb10dec14_0ma_a.res in P2(1)/n
CELL  0.71073   8.4128  31.2687   9.8709   90.000  114.779   90.000
ZERR    4.000   0.0006   0.0021   0.0009    0.000    0.002    0.000
LATT 1
SYMM 1/2-X, 1/2+Y, 1/2-Z
SFAC C  H  B  N  P  Fe O
UNIT 72  176  4  4  8  4  4
L.S. 10
BOND $H
CONF
ACTA
FMAP 2
PLAN 2
SIZE 0.120 0.300 0.300
TEMP -89.840
DFIX 0.98 0.02 B1 H30 B1 H31 B1 H32 B1 H33
WGHT    0.029700    1.535500
FVAR       0.23005
B1    3    0.393714    0.412031    0.566061    11.00000    0.03435    0.03732 =
         0.04262    0.00065    0.02617    0.00907
H30   2    0.292793    0.390126    0.516947    11.00000   -1.50000
H31   2    0.448173    0.410749    0.681513    11.00000   -1.50000
H32   2    0.350579    0.442377    0.524312    11.00000   -1.50000
H33   2    0.498390    0.403912    0.531687    11.00000   -1.50000
C1    1    0.483151    0.290180    0.673951    11.00000    0.02652    0.06452 =
         0.03265    0.00239    0.01428   -0.01362
AFIX 137
H1A   2    0.513725    0.261646    0.651307    11.00000   -1.50000
H1B   2    0.405138    0.304280    0.581140    11.00000   -1.50000
H1C   2    0.423798    0.287587    0.740384    11.00000   -1.50000
AFIX   0
C2    1    0.649518    0.316707    0.750318    11.00000    0.01977    0.02555 =
         0.02165    0.00114    0.01014    0.00312
AFIX  13
H2    2    0.612115    0.344061    0.780746    11.00000   -1.20000
AFIX   0
C3    1    0.772221    0.294884    0.895343    11.00000    0.03131    0.03156 =
         0.02737    0.00866    0.01323    0.00565
AFIX 137
H3A   2    0.715689    0.293631    0.964185    11.00000   -1.50000
H3B   2    0.881312    0.311236    0.941194    11.00000   -1.50000
H3C   2    0.798241    0.265808    0.873523    11.00000   -1.50000
AFIX   0
C4    1    0.711733    0.256732    0.459097    11.00000    0.03548    0.02921 =
         0.04863   -0.01746    0.01458    0.00073
AFIX 137
H4A   2    0.679268    0.272970    0.366386    11.00000   -1.50000
H4B   2    0.607495    0.251939    0.477722    11.00000   -1.50000
H4C   2    0.761575    0.229128    0.450009    11.00000   -1.50000
AFIX   0
C5    1    0.846697    0.281837    0.588335    11.00000    0.02171    0.02275 =
         0.02676    0.00080    0.00998    0.00700
AFIX  13
H5    2    0.884058    0.263599    0.679717    11.00000   -1.20000
AFIX   0
C6    1    1.006893    0.289659    0.557138    11.00000    0.02965    0.04231 =
         0.06261   -0.00787    0.02725    0.00702
AFIX 137
H6A   2    1.052669    0.262229    0.541060    11.00000   -1.50000
H6B   2    1.097121    0.304318    0.642526    11.00000   -1.50000
H6C   2    0.973984    0.307465    0.467749    11.00000   -1.50000
AFIX   0
C7    1    0.944254    0.362854    0.751502    11.00000    0.01934    0.02720 =
         0.02194   -0.00181    0.00201   -0.00466
AFIX  23
H7A   2    0.915769    0.378354    0.825958    11.00000   -1.20000
H7B   2    1.043717    0.343387    0.805259    11.00000   -1.20000
AFIX   0
C8    1    0.992516    0.394395    0.657757    11.00000    0.01724    0.02791 =
         0.02899   -0.00230    0.00388   -0.00681
AFIX  23
H8A   2    1.082662    0.414416    0.724173    11.00000   -1.20000
H8B   2    1.042601    0.378713    0.597614    11.00000   -1.20000
AFIX   0
C9    1    0.885126    0.441736    0.446062    11.00000    0.02539    0.02204 =
         0.03174   -0.00244    0.01312   -0.01001
AFIX  23
H9A   2    0.935822    0.420930    0.399546    11.00000   -1.20000
H9B   2    0.975272    0.463581    0.498369    11.00000   -1.20000
AFIX   0
C10   1    0.725675    0.463195    0.325161    11.00000    0.03222    0.01748 =
         0.03024   -0.00007    0.01428   -0.00630
AFIX  23
H10A  2    0.754282    0.473393    0.243047    11.00000   -1.20000
H10B  2    0.688458    0.488017    0.367069    11.00000   -1.20000
AFIX   0
C11   1    0.734680    0.395164    0.090645    11.00000    0.03503    0.04981 =
         0.04111   -0.01450    0.02626   -0.00668
AFIX 137
H11A  2    0.787360    0.372001    0.162483    11.00000   -1.50000
H11B  2    0.806023    0.421055    0.125218    11.00000   -1.50000
H11C  2    0.729203    0.386761   -0.006863    11.00000   -1.50000
AFIX   0
C12   1    0.550110    0.404002    0.076786    11.00000    0.02852    0.02741 =
         0.02247    0.00004    0.01379   -0.00042
AFIX  13
H12   2    0.498903    0.427248    0.001304    11.00000   -1.20000
AFIX   0
C13   1    0.437914    0.364023    0.016861    11.00000    0.03861    0.05187 =
         0.03190   -0.01993    0.01773   -0.01553
AFIX 137
H13A  2    0.423178    0.358522   -0.085476    11.00000   -1.50000
H13B  2    0.322942    0.368437    0.017579    11.00000   -1.50000
H13C  2    0.495675    0.339473    0.080051    11.00000   -1.50000
AFIX   0
C14   1    0.181763    0.430255    0.149657    11.00000    0.02322    0.04201 =
         0.08012    0.01347    0.01851    0.00758
AFIX 137
H14A  2    0.085049    0.448895    0.142853    11.00000   -1.50000
H14B  2    0.196766    0.407404    0.221965    11.00000   -1.50000
H14C  2    0.155419    0.417677    0.051625    11.00000   -1.50000
AFIX   0
C15   1    0.349488    0.456317    0.200147    11.00000    0.02765    0.02458 =
         0.02954    0.00552    0.01570    0.00766
AFIX  13
H15   2    0.360835    0.471193    0.293450    11.00000   -1.20000
AFIX   0
C16   1    0.332797    0.491843    0.088945    11.00000    0.04680    0.03587 =
         0.04746    0.01965    0.02593    0.01840
AFIX 137
H16A  2    0.315403    0.479191   -0.007098    11.00000   -1.50000
H16B  2    0.439838    0.509122    0.126925    11.00000   -1.50000
H16C  2    0.232432    0.510028    0.075605    11.00000   -1.50000
AFIX   0
C17   1    0.795367    0.451847    0.646906    11.00000    0.03693    0.02728 =
         0.03501   -0.01363    0.01544   -0.00564
AFIX 137
H17A  2    0.896018    0.471006    0.693211    11.00000   -1.50000
H17B  2    0.771438    0.437603    0.724833    11.00000   -1.50000
H17C  2    0.692578    0.468463    0.582627    11.00000   -1.50000
AFIX   0
C18   1    0.448758    0.342710    0.345677    11.00000    0.02081    0.02079 =
         0.02342    0.00405    0.00786    0.00091
FE1   6    0.618670    0.377473    0.441793    11.00000    0.01338    0.01390 =
         0.01789   -0.00143    0.00660   -0.00129
H20   2    0.728114    0.357811    0.374861    11.00000   -1.50000
N1    4    0.834900    0.419194    0.555986    11.00000    0.01914    0.01719 =
         0.02378   -0.00412    0.00899   -0.00381
O1    7    0.335139    0.319198    0.281116    11.00000    0.02821    0.03090 =
         0.03623   -0.00102    0.00235   -0.01381
P1    5    0.752945    0.332057    0.625174    11.00000    0.01325    0.01658 =
         0.01752   -0.00126    0.00526   -0.00017
P2    5    0.548924    0.422858    0.254928    11.00000    0.01956    0.01537 =
         0.02031   -0.00003    0.00992   -0.00060
HKLF 4

REM  wb10dec14_0ma_a.res in P2(1)/n
REM R1 =  0.0279 for    4790 Fo > 4sig(Fo)  and  0.0309 for all    5119 data
REM    241 parameters refined using      4 restraints

END

WGHT      0.0187      1.6223

REM Highest difference peak  0.290,  deepest hole -0.406,  1-sigma level  0.046
Q1    1   0.8129  0.3044  0.6063  11.00000  0.05    0.29
Q2    1   0.6898  0.3436  0.5349  11.00000  0.05    0.28
;
_shelx_res_checksum              54254
####################################################################### 
# 
# This file contains crystal structure data downloaded from the 
# Cambridge Structural Database (CSD) hosted by the Cambridge 
# Crystallographic Data Centre (CCDC).
# 
# Full information about CCDC data access policies and citation 
# guidelines are available at http://www.ccdc.cam.ac.uk/access/V1 
# 
# Audit and citation data items may have been added by the CCDC. 
# Please retain this information to preserve the provenance of 
# this file and to allow appropriate attribution of the data. 
# 
#######################################################################

data_mini-14053
_database_code_depnum_ccdc_archive 'CCDC 1061154'
_audit_update_record             
;
2015-04-22 deposited with the CCDC.
2015-05-15 downloaded from the CCDC.
;

_audit_creation_method           SHELXL-2014/6
_chemical_name_systematic        4a1
_chemical_name_common            ?
_chemical_melting_point          ?
_chemical_formula_moiety         'C18 H41 Fe N O P2'
_chemical_formula_sum            'C18 H41 Fe N O P2'
_chemical_formula_weight         405.31

loop_
_atom_type_symbol
_atom_type_description
_atom_type_scat_dispersion_real
_atom_type_scat_dispersion_imag
_atom_type_scat_source
C C 0.0033 0.0016 'International Tables Vol C Tables 4.2.6.8 and 6.1.1.4'
H H 0.0000 0.0000 'International Tables Vol C Tables 4.2.6.8 and 6.1.1.4'
Fe Fe 0.3463 0.8444 'International Tables Vol C Tables 4.2.6.8 and 6.1.1.4'
N N 0.0061 0.0033 'International Tables Vol C Tables 4.2.6.8 and 6.1.1.4'
O O 0.0106 0.0060 'International Tables Vol C Tables 4.2.6.8 and 6.1.1.4'
P P 0.1023 0.0942 'International Tables Vol C Tables 4.2.6.8 and 6.1.1.4'

_space_group_crystal_system      monoclinic
_space_group_IT_number           14
_space_group_name_H-M_alt        'P 21/n'
_space_group_name_Hall           '-P 2yn'

_shelx_space_group_comment       
; 
The symmetry employed for this shelxl refinement is uniquely defined 
by the following loop, which should always be used as a source of 
symmetry information in preference to the above space-group names. 
They are only intended as comments. 
;

loop_
_space_group_symop_operation_xyz
'x, y, z'
'-x+1/2, y+1/2, -z+1/2'
'-x, -y, -z'
'x-1/2, -y-1/2, z-1/2'

_cell_length_a                   8.0283(8)
_cell_length_b                   12.8902(12)
_cell_length_c                   21.842(2)
_cell_angle_alpha                90
_cell_angle_beta                 98.351(7)
_cell_angle_gamma                90
_cell_volume                     2236.4(4)
_cell_formula_units_Z            4
_cell_measurement_temperature    223(2)
_cell_measurement_reflns_used    19096
_cell_measurement_theta_min      3.0
_cell_measurement_theta_max      27.6

_exptl_crystal_description       Block
_exptl_crystal_colour            Yellow
_exptl_crystal_density_meas      ?
_exptl_crystal_density_method    'not measured'
_exptl_crystal_density_diffrn    1.204
_exptl_crystal_F_000             880
_exptl_transmission_factor_min   ?
_exptl_transmission_factor_max   ?
_exptl_crystal_size_max          0.350
_exptl_crystal_size_mid          0.250
_exptl_crystal_size_min          0.250
_exptl_absorpt_coefficient_mu    0.822
_shelx_estimated_absorpt_T_min   0.762
_shelx_estimated_absorpt_T_max   0.821
_exptl_absorpt_correction_type   multi-scan
_exptl_absorpt_correction_T_min  0.674
_exptl_absorpt_correction_T_max  0.821
_exptl_absorpt_process_details   'Jacobson, R. (1998) Private Communication'
_exptl_absorpt_special_details   ?
_diffrn_ambient_temperature      223(2)
_diffrn_radiation_wavelength     0.71075
_diffrn_radiation_type           MoK\a
_diffrn_source                   'Sealed Tube'
_diffrn_measurement_device_type  'Rigaku Mercury275R CCD'
_diffrn_measurement_method       \w
_diffrn_detector_area_resol_mean 6.8
_diffrn_reflns_number            22531
_diffrn_reflns_av_unetI/netI     0.0363
_diffrn_reflns_av_R_equivalents  0.0439
_diffrn_reflns_limit_h_min       -10
_diffrn_reflns_limit_h_max       10
_diffrn_reflns_limit_k_min       -16
_diffrn_reflns_limit_k_max       16
_diffrn_reflns_limit_l_min       -28
_diffrn_reflns_limit_l_max       28
_diffrn_reflns_theta_min         3.012
_diffrn_reflns_theta_max         27.484
_diffrn_reflns_theta_full        25.242
_diffrn_measured_fraction_theta_max 0.999
_diffrn_measured_fraction_theta_full 0.999
_diffrn_reflns_Laue_measured_fraction_max 0.999
_diffrn_reflns_Laue_measured_fraction_full 0.999
_diffrn_reflns_point_group_measured_fraction_max 0.999
_diffrn_reflns_point_group_measured_fraction_full 0.999
_reflns_number_total             5135
_reflns_number_gt                4164
_reflns_threshold_expression     'I > 2\s(I)'
_reflns_Friedel_coverage         0.000
_reflns_Friedel_fraction_max     .
_reflns_Friedel_fraction_full    .

_reflns_special_details          
; 
 Reflections were merged by SHELXL according to the crystal 
 class for the calculation of statistics and refinement. 
  
 _reflns_Friedel_fraction is defined as the number of unique 
 Friedel pairs measured divided by the number that would be 
 possible theoretically, ignoring centric projections and 
 systematic absences. 
;

_computing_data_collection       'CrystalClear-SM Expert 2.0 r15 (Rigaku, 2011)'
_computing_cell_refinement       'CrystalClear-SM Expert 2.0 r15 (Rigaku, 2011)'
_computing_data_reduction        'CrystalClear-SM Expert 2.0 r15 (Rigaku, 2011)'
_computing_structure_solution    'SHELXS-97 (Sheldrick, 2008)'
_computing_structure_refinement  'SHELXL-2014/6 (Sheldrick, 2014)'
_computing_molecular_graphics    
;
Dolomanov, O.V.; Bourhis, L.J.; Gildea, R.J.; Howard, J.A.K.; Puschmann, H., 
OLEX2: A complete structure solution, refinement and analysis program
(2009). J. Appl. Cryst., 42, 339-341.
;
_computing_publication_material  'SHELXL-97 (Sheldrick, 2008)'
_refine_special_details          
; 
 Refinement of F^2^ against ALL reflections.  The weighted R-factor wR and 
 goodness of fit S are based on F^2^, conventional R-factors R are based 
 on F, with F set to zero for negative F^2^. The threshold expression of 
 F^2^ > 2sigma(F^2^) is used only for calculating R-factors(gt) etc. and is 
 not relevant to the choice of reflections for refinement.  R-factors based 
 on F^2^ are statistically about twice as large as those based on F, and R- 
 factors based on ALL data will be even larger. 

 The hydrogen atoms were first found in the difference map, then generated 
 geometrically and refined as riding atoms with C-H distances = 0.95- 0.99 
 \%A and U~iso~(H) = 1.2 times U~eq~(C) for CH and CH2 groups and U~iso~(H) 
 = 1.5 times U~eq~(C) for CH3 groups.

 The only exceptions are hydrogen atoms H1 and H2, which are freely refining.
;
_refine_ls_structure_factor_coef Fsqd
_refine_ls_matrix_type           full
_refine_ls_weighting_scheme      calc
_refine_ls_weighting_details     
'w=1/[\s^2^(Fo^2^)+(0.0366P)^2^+1.3837P] where P=(Fo^2^+2Fc^2^)/3'
_atom_sites_solution_primary     direct
_atom_sites_solution_secondary   difmap
_atom_sites_solution_hydrogens   mixed
_refine_ls_hydrogen_treatment    mixed
_refine_ls_extinction_method     none
_refine_ls_extinction_coef       .
_refine_ls_number_reflns         5135
_refine_ls_number_parameters     225
_refine_ls_number_restraints     0
_refine_ls_R_factor_all          0.0693
_refine_ls_R_factor_gt           0.0496
_refine_ls_wR_factor_ref         0.1011
_refine_ls_wR_factor_gt          0.0952
_refine_ls_goodness_of_fit_ref   1.112
_refine_ls_restrained_S_all      1.112
_refine_ls_shift/su_max          0.001
_refine_ls_shift/su_mean         0.000

loop_
_atom_site_label
_atom_site_type_symbol
_atom_site_fract_x
_atom_site_fract_y
_atom_site_fract_z
_atom_site_U_iso_or_equiv
_atom_site_adp_type
_atom_site_occupancy
_atom_site_site_symmetry_order
_atom_site_calc_flag
_atom_site_refinement_flags_posn
_atom_site_refinement_flags_adp
_atom_site_refinement_flags_occupancy
_atom_site_disorder_assembly
_atom_site_disorder_group
Fe1 Fe 0.43658(4) 0.34661(3) 0.63196(2) 0.02849(11) Uani 1 1 d . . . . .
H1 H 0.582(3) 0.2742(17) 0.6510(10) 0.027(6) Uiso 1 1 d . . . . .
H2 H 0.341(4) 0.270(2) 0.6585(14) 0.070(10) Uiso 1 1 d . . . . .
P1 P 0.45365(8) 0.41405(5) 0.72330(3) 0.03288(16) Uani 1 1 d . . . . .
P2 P 0.36340(8) 0.25963(5) 0.54792(3) 0.03267(16) Uani 1 1 d . . . . .
O1 O 0.6877(3) 0.47408(18) 0.58717(10) 0.0613(6) Uani 1 1 d . . . . .
N1 N 0.2094(2) 0.43142(17) 0.60894(9) 0.0350(5) Uani 1 1 d . . . . .
C1 C 0.5849(3) 0.4263(2) 0.60408(12) 0.0401(6) Uani 1 1 d . . . . .
C2 C 0.2670(3) 0.4988(2) 0.71646(13) 0.0461(7) Uani 1 1 d . . . . .
H2A H 0.2227 0.5015 0.7559 0.055 Uiso 1 1 calc R U . . .
H2B H 0.2970 0.5694 0.7055 0.055 Uiso 1 1 calc R U . . .
C3 C 0.1356(3) 0.4541(3) 0.66630(13) 0.0467(7) Uani 1 1 d . . . . .
H3A H 0.0896 0.3902 0.6814 0.056 Uiso 1 1 calc R U . . .
H3B H 0.0429 0.5037 0.6568 0.056 Uiso 1 1 calc R U . . .
C4 C 0.0853(3) 0.3693(2) 0.56670(13) 0.0440(7) Uani 1 1 d . . . . .
H4A H -0.0095 0.4137 0.5498 0.053 Uiso 1 1 calc R U . . .
H4B H 0.0416 0.3131 0.5901 0.053 Uiso 1 1 calc R U . . .
C5 C 0.1659(3) 0.3236(2) 0.51377(12) 0.0418(7) Uani 1 1 d . . . . .
H5A H 0.1895 0.3785 0.4852 0.050 Uiso 1 1 calc R U . . .
H5B H 0.0899 0.2731 0.4907 0.050 Uiso 1 1 calc R U . . .
C6 C 0.2363(4) 0.5311(2) 0.57837(14) 0.0496(7) Uani 1 1 d . . . . .
H6A H 0.3208 0.5713 0.6045 0.074 Uiso 1 1 calc R U . . .
H6B H 0.1315 0.5697 0.5716 0.074 Uiso 1 1 calc R U . . .
H6C H 0.2744 0.5179 0.5389 0.074 Uiso 1 1 calc R U . . .
C7 C 0.5484(5) 0.2343(3) 0.79063(16) 0.0694(10) Uani 1 1 d . . . . .
H7A H 0.5017 0.1926 0.7553 0.104 Uiso 1 1 calc R U . . .
H7B H 0.5470 0.1947 0.8283 0.104 Uiso 1 1 calc R U . . .
H7C H 0.6635 0.2531 0.7868 0.104 Uiso 1 1 calc R U . . .
C8 C 0.4433(4) 0.3325(3) 0.79291(13) 0.0547(8) Uani 1 1 d . . . . .
H8 H 0.4922 0.3729 0.8297 0.066 Uiso 1 1 calc R U . . .
C9 C 0.2649(5) 0.3039(3) 0.80069(19) 0.0829(12) Uani 1 1 d . . . . .
H9A H 0.2028 0.3662 0.8079 0.124 Uiso 1 1 calc R U . . .
H9B H 0.2667 0.2574 0.8357 0.124 Uiso 1 1 calc R U . . .
H9C H 0.2107 0.2697 0.7635 0.124 Uiso 1 1 calc R U . . .
C10 C 0.7961(4) 0.4514(3) 0.76053(15) 0.0588(9) Uani 1 1 d . . . . .
H10A H 0.8049 0.4120 0.7987 0.088 Uiso 1 1 calc R U . . .
H10B H 0.8860 0.5022 0.7636 0.088 Uiso 1 1 calc R U . . .
H10C H 0.8053 0.4048 0.7263 0.088 Uiso 1 1 calc R U . . .
C11 C 0.6262(4) 0.5068(2) 0.74943(13) 0.0463(7) Uani 1 1 d . . . . .
H11 H 0.6317 0.5537 0.7139 0.056 Uiso 1 1 calc R U . . .
C12 C 0.6032(5) 0.5770(3) 0.80324(17) 0.0722(11) Uani 1 1 d . . . . .
H12A H 0.4962 0.6129 0.7943 0.108 Uiso 1 1 calc R U . . .
H12B H 0.6939 0.6273 0.8094 0.108 Uiso 1 1 calc R U . . .
H12C H 0.6047 0.5356 0.8404 0.108 Uiso 1 1 calc R U . . .
C13 C 0.4462(6) 0.0623(3) 0.5940(2) 0.0858(13) Uani 1 1 d . . . . .
H13A H 0.5560 0.0714 0.5812 0.129 Uiso 1 1 calc R U . . .
H13B H 0.4190 -0.0111 0.5941 0.129 Uiso 1 1 calc R U . . .
H13C H 0.4478 0.0902 0.6354 0.129 Uiso 1 1 calc R U . . .
C14 C 0.3141(4) 0.1191(2) 0.54927(14) 0.0520(8) Uani 1 1 d . . . . .
H14 H 0.3165 0.0907 0.5073 0.062 Uiso 1 1 calc R U . . .
C15 C 0.1442(6) 0.0971(3) 0.5671(2) 0.1009(15) Uani 1 1 d . . . . .
H15A H 0.1326 0.1340 0.6050 0.151 Uiso 1 1 calc R U . . .
H15B H 0.1326 0.0232 0.5736 0.151 Uiso 1 1 calc R U . . .
H15C H 0.0574 0.1201 0.5343 0.151 Uiso 1 1 calc R U . . .
C16 C 0.6644(4) 0.2238(3) 0.50053(15) 0.0617(9) Uani 1 1 d . . . . .
H16A H 0.7141 0.2472 0.5413 0.093 Uiso 1 1 calc R U . . .
H16B H 0.7353 0.2447 0.4704 0.093 Uiso 1 1 calc R U . . .
H16C H 0.6544 0.1488 0.5005 0.093 Uiso 1 1 calc R U . . .
C17 C 0.4918(3) 0.2716(2) 0.48402(12) 0.0427(7) Uani 1 1 d . . . . .
H17 H 0.5117 0.3469 0.4797 0.051 Uiso 1 1 calc R U . . .
C18 C 0.4064(4) 0.2359(3) 0.42073(13) 0.0626(9) Uani 1 1 d . . . . .
H18A H 0.3809 0.1625 0.4222 0.094 Uiso 1 1 calc R U . . .
H18B H 0.4810 0.2479 0.3903 0.094 Uiso 1 1 calc R U . . .
H18C H 0.3029 0.2746 0.4094 0.094 Uiso 1 1 calc R U . . .

loop_
_atom_site_aniso_label
_atom_site_aniso_U_11
_atom_site_aniso_U_22
_atom_site_aniso_U_33
_atom_site_aniso_U_23
_atom_site_aniso_U_13
_atom_site_aniso_U_12
Fe1 0.02555(18) 0.0342(2) 0.02524(18) -0.00053(15) 0.00212(12) 0.00497(15)
P1 0.0341(3) 0.0385(4) 0.0264(3) -0.0013(3) 0.0056(3) 0.0013(3)
P2 0.0302(3) 0.0386(4) 0.0281(3) -0.0021(3) 0.0007(2) 0.0038(3)
O1 0.0591(14) 0.0718(15) 0.0566(14) 0.0030(12) 0.0201(11) -0.0117(12)
N1 0.0276(10) 0.0445(13) 0.0330(11) 0.0007(10) 0.0042(8) 0.0080(9)
C1 0.0276(13) 0.0586(18) 0.0337(14) -0.0099(13) 0.0037(11) 0.0079(13)
C2 0.0453(16) 0.0544(18) 0.0402(15) -0.0087(13) 0.0116(12) 0.0107(14)
C3 0.0362(14) 0.0628(19) 0.0432(16) -0.0043(14) 0.0126(12) 0.0157(14)
C4 0.0274(13) 0.0605(19) 0.0422(15) -0.0033(13) -0.0016(11) 0.0068(13)
C5 0.0315(13) 0.0566(18) 0.0350(14) -0.0026(13) -0.0031(11) 0.0057(13)
C6 0.0473(17) 0.0476(17) 0.0525(18) 0.0107(14) 0.0026(13) 0.0148(14)
C7 0.078(2) 0.066(2) 0.058(2) 0.0263(18) -0.0101(18) -0.001(2)
C8 0.071(2) 0.062(2) 0.0298(14) 0.0059(14) 0.0049(14) -0.0096(17)
C9 0.100(3) 0.073(3) 0.086(3) 0.018(2) 0.049(2) -0.008(2)
C10 0.0401(16) 0.081(2) 0.0555(19) -0.0152(17) 0.0058(14) -0.0101(16)
C11 0.0456(16) 0.0520(18) 0.0412(15) -0.0125(13) 0.0058(12) -0.0095(14)
C12 0.076(2) 0.072(2) 0.069(2) -0.029(2) 0.0127(19) -0.013(2)
C13 0.114(3) 0.041(2) 0.094(3) 0.011(2) -0.013(3) 0.008(2)
C14 0.064(2) 0.0447(17) 0.0460(17) -0.0076(14) 0.0039(15) -0.0096(15)
C15 0.088(3) 0.069(3) 0.150(5) 0.010(3) 0.032(3) -0.026(2)
C16 0.0440(17) 0.088(3) 0.0544(19) -0.0139(18) 0.0106(14) 0.0137(17)
C17 0.0417(15) 0.0546(18) 0.0321(14) -0.0066(13) 0.0064(11) 0.0027(13)
C18 0.066(2) 0.088(3) 0.0338(16) -0.0081(16) 0.0065(14) 0.0071(19)

_geom_special_details            
; 
 All esds (except the esd in the dihedral angle between two l.s. planes) 
 are estimated using the full covariance matrix.  The cell esds are taken 
 into account individually in the estimation of esds in distances, angles 
 and torsion angles; correlations between esds in cell parameters are only 
 used when they are defined by crystal symmetry.  An approximate (isotropic) 
 treatment of cell esds is used for estimating esds involving l.s. planes. 
;

loop_
_geom_bond_atom_site_label_1
_geom_bond_atom_site_label_2
_geom_bond_distance
_geom_bond_site_symmetry_2
_geom_bond_publ_flag
Fe1 C1 1.748(3) . ?
Fe1 N1 2.123(2) . ?
Fe1 P2 2.1582(7) . ?
Fe1 P1 2.1625(7) . ?
Fe1 H1 1.51(2) . ?
Fe1 H2 1.43(3) . ?
P1 C2 1.843(3) . ?
P1 C11 1.856(3) . ?
P1 C8 1.860(3) . ?
P2 C5 1.845(3) . ?
P2 C14 1.856(3) . ?
P2 C17 1.858(3) . ?
O1 C1 1.133(3) . ?
N1 C6 1.479(3) . ?
N1 C4 1.489(3) . ?
N1 C3 1.491(3) . ?
C2 C3 1.520(4) . ?
C2 H2A 0.9800 . ?
C2 H2B 0.9800 . ?
C3 H3A 0.9800 . ?
C3 H3B 0.9800 . ?
C4 C5 1.524(4) . ?
C4 H4A 0.9800 . ?
C4 H4B 0.9800 . ?
C5 H5A 0.9800 . ?
C5 H5B 0.9800 . ?
C6 H6A 0.9700 . ?
C6 H6B 0.9700 . ?
C6 H6C 0.9700 . ?
C7 C8 1.526(5) . ?
C7 H7A 0.9700 . ?
C7 H7B 0.9700 . ?
C7 H7C 0.9700 . ?
C8 C9 1.513(5) . ?
C8 H8 0.9900 . ?
C9 H9A 0.9700 . ?
C9 H9B 0.9700 . ?
C9 H9C 0.9700 . ?
C10 C11 1.528(4) . ?
C10 H10A 0.9700 . ?
C10 H10B 0.9700 . ?
C10 H10C 0.9700 . ?
C11 C12 1.515(4) . ?
C11 H11 0.9900 . ?
C12 H12A 0.9700 . ?
C12 H12B 0.9700 . ?
C12 H12C 0.9700 . ?
C13 C14 1.522(5) . ?
C13 H13A 0.9700 . ?
C13 H13B 0.9700 . ?
C13 H13C 0.9700 . ?
C14 C15 1.499(5) . ?
C14 H14 0.9900 . ?
C15 H15A 0.9700 . ?
C15 H15B 0.9700 . ?
C15 H15C 0.9700 . ?
C16 C17 1.511(4) . ?
C16 H16A 0.9700 . ?
C16 H16B 0.9700 . ?
C16 H16C 0.9700 . ?
C17 C18 1.522(4) . ?
C17 H17 0.9900 . ?
C18 H18A 0.9700 . ?
C18 H18B 0.9700 . ?
C18 H18C 0.9700 . ?

loop_
_geom_angle_atom_site_label_1
_geom_angle_atom_site_label_2
_geom_angle_atom_site_label_3
_geom_angle
_geom_angle_site_symmetry_1
_geom_angle_site_symmetry_3
_geom_angle_publ_flag
C1 Fe1 N1 102.70(11) . . ?
C1 Fe1 P2 97.14(9) . . ?
N1 Fe1 P2 87.00(6) . . ?
C1 Fe1 P1 97.47(9) . . ?
N1 Fe1 P1 87.05(6) . . ?
P2 Fe1 P1 165.13(3) . . ?
C1 Fe1 H1 85.4(9) . . ?
N1 Fe1 H1 171.8(9) . . ?
P2 Fe1 H1 91.0(9) . . ?
P1 Fe1 H1 93.0(9) . . ?
C1 Fe1 H2 169.6(12) . . ?
N1 Fe1 H2 87.7(12) . . ?
P2 Fe1 H2 83.6(12) . . ?
P1 Fe1 H2 82.6(12) . . ?
H1 Fe1 H2 84.2(15) . . ?
C2 P1 C11 101.80(14) . . ?
C2 P1 C8 105.61(15) . . ?
C11 P1 C8 103.46(14) . . ?
C2 P1 Fe1 102.81(9) . . ?
C11 P1 Fe1 119.16(9) . . ?
C8 P1 Fe1 121.50(11) . . ?
C5 P2 C14 105.65(14) . . ?
C5 P2 C17 101.37(12) . . ?
C14 P2 C17 103.64(14) . . ?
C5 P2 Fe1 102.92(9) . . ?
C14 P2 Fe1 121.73(10) . . ?
C17 P2 Fe1 118.92(9) . . ?
C6 N1 C4 108.4(2) . . ?
C6 N1 C3 108.1(2) . . ?
C4 N1 C3 108.3(2) . . ?
C6 N1 Fe1 112.19(16) . . ?
C4 N1 Fe1 110.15(16) . . ?
C3 N1 Fe1 109.57(15) . . ?
O1 C1 Fe1 176.2(3) . . ?
C3 C2 P1 107.77(19) . . ?
C3 C2 H2A 110.2 . . ?
P1 C2 H2A 110.2 . . ?
C3 C2 H2B 110.2 . . ?
P1 C2 H2B 110.2 . . ?
H2A C2 H2B 108.5 . . ?
N1 C3 C2 111.2(2) . . ?
N1 C3 H3A 109.4 . . ?
C2 C3 H3A 109.4 . . ?
N1 C3 H3B 109.4 . . ?
C2 C3 H3B 109.4 . . ?
H3A C3 H3B 108.0 . . ?
N1 C4 C5 111.0(2) . . ?
N1 C4 H4A 109.4 . . ?
C5 C4 H4A 109.4 . . ?
N1 C4 H4B 109.4 . . ?
C5 C4 H4B 109.4 . . ?
H4A C4 H4B 108.0 . . ?
C4 C5 P2 107.50(17) . . ?
C4 C5 H5A 110.2 . . ?
P2 C5 H5A 110.2 . . ?
C4 C5 H5B 110.2 . . ?
P2 C5 H5B 110.2 . . ?
H5A C5 H5B 108.5 . . ?
N1 C6 H6A 109.5 . . ?
N1 C6 H6B 109.5 . . ?
H6A C6 H6B 109.5 . . ?
N1 C6 H6C 109.5 . . ?
H6A C6 H6C 109.5 . . ?
H6B C6 H6C 109.5 . . ?
C8 C7 H7A 109.5 . . ?
C8 C7 H7B 109.5 . . ?
H7A C7 H7B 109.5 . . ?
C8 C7 H7C 109.5 . . ?
H7A C7 H7C 109.5 . . ?
H7B C7 H7C 109.5 . . ?
C9 C8 C7 109.8(3) . . ?
C9 C8 P1 112.6(2) . . ?
C7 C8 P1 110.6(2) . . ?
C9 C8 H8 107.9 . . ?
C7 C8 H8 107.9 . . ?
P1 C8 H8 107.9 . . ?
C8 C9 H9A 109.5 . . ?
C8 C9 H9B 109.5 . . ?
H9A C9 H9B 109.5 . . ?
C8 C9 H9C 109.5 . . ?
H9A C9 H9C 109.5 . . ?
H9B C9 H9C 109.5 . . ?
C11 C10 H10A 109.5 . . ?
C11 C10 H10B 109.5 . . ?
H10A C10 H10B 109.5 . . ?
C11 C10 H10C 109.5 . . ?
H10A C10 H10C 109.5 . . ?
H10B C10 H10C 109.5 . . ?
C12 C11 C10 111.3(3) . . ?
C12 C11 P1 117.0(2) . . ?
C10 C11 P1 110.9(2) . . ?
C12 C11 H11 105.6 . . ?
C10 C11 H11 105.6 . . ?
P1 C11 H11 105.6 . . ?
C11 C12 H12A 109.5 . . ?
C11 C12 H12B 109.5 . . ?
H12A C12 H12B 109.5 . . ?
C11 C12 H12C 109.5 . . ?
H12A C12 H12C 109.5 . . ?
H12B C12 H12C 109.5 . . ?
C14 C13 H13A 109.5 . . ?
C14 C13 H13B 109.5 . . ?
H13A C13 H13B 109.5 . . ?
C14 C13 H13C 109.5 . . ?
H13A C13 H13C 109.5 . . ?
H13B C13 H13C 109.5 . . ?
C15 C14 C13 108.5(3) . . ?
C15 C14 P2 113.1(3) . . ?
C13 C14 P2 110.5(2) . . ?
C15 C14 H14 108.2 . . ?
C13 C14 H14 108.2 . . ?
P2 C14 H14 108.2 . . ?
C14 C15 H15A 109.5 . . ?
C14 C15 H15B 109.5 . . ?
H15A C15 H15B 109.5 . . ?
C14 C15 H15C 109.5 . . ?
H15A C15 H15C 109.5 . . ?
H15B C15 H15C 109.5 . . ?
C17 C16 H16A 109.5 . . ?
C17 C16 H16B 109.5 . . ?
H16A C16 H16B 109.5 . . ?
C17 C16 H16C 109.5 . . ?
H16A C16 H16C 109.5 . . ?
H16B C16 H16C 109.5 . . ?
C16 C17 C18 111.7(2) . . ?
C16 C17 P2 112.1(2) . . ?
C18 C17 P2 115.5(2) . . ?
C16 C17 H17 105.5 . . ?
C18 C17 H17 105.5 . . ?
P2 C17 H17 105.5 . . ?
C17 C18 H18A 109.5 . . ?
C17 C18 H18B 109.5 . . ?
H18A C18 H18B 109.5 . . ?
C17 C18 H18C 109.5 . . ?
H18A C18 H18C 109.5 . . ?
H18B C18 H18C 109.5 . . ?

loop_
_geom_torsion_atom_site_label_1
_geom_torsion_atom_site_label_2
_geom_torsion_atom_site_label_3
_geom_torsion_atom_site_label_4
_geom_torsion
_geom_torsion_site_symmetry_1
_geom_torsion_site_symmetry_2
_geom_torsion_site_symmetry_3
_geom_torsion_site_symmetry_4
_geom_torsion_publ_flag
C11 P1 C2 C3 150.6(2) . . . . ?
C8 P1 C2 C3 -101.6(2) . . . . ?
Fe1 P1 C2 C3 26.7(2) . . . . ?
C6 N1 C3 C2 -73.8(3) . . . . ?
C4 N1 C3 C2 168.9(2) . . . . ?
Fe1 N1 C3 C2 48.8(3) . . . . ?
P1 C2 C3 N1 -49.5(3) . . . . ?
C6 N1 C4 C5 75.3(3) . . . . ?
C3 N1 C4 C5 -167.7(2) . . . . ?
Fe1 N1 C4 C5 -47.8(3) . . . . ?
N1 C4 C5 P2 49.6(3) . . . . ?
C14 P2 C5 C4 100.7(2) . . . . ?
C17 P2 C5 C4 -151.5(2) . . . . ?
Fe1 P2 C5 C4 -28.0(2) . . . . ?
C2 P1 C8 C9 35.7(3) . . . . ?
C11 P1 C8 C9 142.2(3) . . . . ?
Fe1 P1 C8 C9 -80.5(3) . . . . ?
C2 P1 C8 C7 158.9(2) . . . . ?
C11 P1 C8 C7 -94.5(2) . . . . ?
Fe1 P1 C8 C7 42.8(3) . . . . ?
C2 P1 C11 C12 48.9(3) . . . . ?
C8 P1 C11 C12 -60.5(3) . . . . ?
Fe1 P1 C11 C12 161.0(2) . . . . ?
C2 P1 C11 C10 178.0(2) . . . . ?
C8 P1 C11 C10 68.6(2) . . . . ?
Fe1 P1 C11 C10 -69.9(2) . . . . ?
C5 P2 C14 C15 -40.1(3) . . . . ?
C17 P2 C14 C15 -146.3(3) . . . . ?
Fe1 P2 C14 C15 76.4(3) . . . . ?
C5 P2 C14 C13 -162.0(3) . . . . ?
C17 P2 C14 C13 91.8(3) . . . . ?
Fe1 P2 C14 C13 -45.5(3) . . . . ?
C5 P2 C17 C16 -179.9(2) . . . . ?
C14 P2 C17 C16 -70.5(2) . . . . ?
Fe1 P2 C17 C16 68.3(2) . . . . ?
C5 P2 C17 C18 -50.4(3) . . . . ?
C14 P2 C17 C18 59.0(3) . . . . ?
Fe1 P2 C17 C18 -162.2(2) . . . . ?

_refine_diff_density_max         0.434
_refine_diff_density_min         -0.227
_refine_diff_density_rms         0.055

_shelxl_version_number           2014/6

_shelx_res_file                  
; 
TITL JLW1060 mini-14053 
CELL 0.71075 8.0283 12.8902 21.8423 90 98.351 90 
ZERR 4 0.0008 0.0012 0.002 0 0.007 0 
LATT 1 
SYMM 0.5-X,0.5+Y,0.5-Z 
  
SFAC C H Fe N O P 
UNIT 72 164 4 4 4 8 
TEMP -50 
SIZE 0.35 0.25 0.25! Yellow Block 
  
L.S. 10 
BOND $H 
MORE -1 
CONF 
ACTA 
  
WGHT    0.036600    1.383700 
FVAR       0.49222 
FE1   3    0.436583    0.346605    0.631956    11.00000    0.02555    0.03423 = 
         0.02524   -0.00053    0.00212    0.00497 
H1    2    0.582259    0.274170    0.651022    11.00000    0.02728 
H2    2    0.341043    0.269724    0.658466    11.00000    0.07006 
P1    6    0.453649    0.414052    0.723305    11.00000    0.03406    0.03851 = 
         0.02641   -0.00131    0.00558    0.00129 
P2    6    0.363397    0.259634    0.547922    11.00000    0.03021    0.03863 = 
         0.02812   -0.00214    0.00068    0.00379 
O1    5    0.687660    0.474078    0.587175    11.00000    0.05906    0.07175 = 
         0.05661    0.00304    0.02009   -0.01170 
N1    4    0.209419    0.431416    0.608943    11.00000    0.02757    0.04450 = 
         0.03299    0.00069    0.00424    0.00798 
C1    1    0.584859    0.426345    0.604078    11.00000    0.02755    0.05865 = 
         0.03374   -0.00986    0.00372    0.00789 
C2    1    0.267033    0.498810    0.716464    11.00000    0.04527    0.05437 = 
         0.04016   -0.00867    0.01162    0.01066 
AFIX  23 
H2A   2    0.222684    0.501486    0.755935    11.00000   -1.20000 
H2B   2    0.297024    0.569396    0.705461    11.00000   -1.20000 
AFIX   0 
C3    1    0.135569    0.454147    0.666303    11.00000    0.03616    0.06279 = 
         0.04321   -0.00429    0.01260    0.01574 
AFIX  23 
H3A   2    0.089640    0.390152    0.681394    11.00000   -1.20000 
H3B   2    0.042898    0.503736    0.656784    11.00000   -1.20000 
AFIX   0 
C4    1    0.085307    0.369339    0.566705    11.00000    0.02735    0.06050 = 
         0.04219   -0.00328   -0.00160    0.00678 
AFIX  23 
H4A   2   -0.009487    0.413691    0.549831    11.00000   -1.20000 
H4B   2    0.041564    0.313147    0.590066    11.00000   -1.20000 
AFIX   0 
C5    1    0.165908    0.323562    0.513767    11.00000    0.03153    0.05655 = 
         0.03497   -0.00256   -0.00307    0.00574 
AFIX  23 
H5A   2    0.189542    0.378512    0.485236    11.00000   -1.20000 
H5B   2    0.089875    0.273062    0.490726    11.00000   -1.20000 
AFIX   0 
C6    1    0.236339    0.531134    0.578370    11.00000    0.04731    0.04759 = 
         0.05246    0.01074    0.00256    0.01481 
AFIX 137 
H6A   2    0.320814    0.571264    0.604504    11.00000   -1.50000 
H6B   2    0.131504    0.569678    0.571622    11.00000   -1.50000 
H6C   2    0.274357    0.517871    0.538929    11.00000   -1.50000 
AFIX   0 
C7    1    0.548446    0.234278    0.790627    11.00000    0.07812    0.06585 = 
         0.05817    0.02625   -0.01007   -0.00145 
AFIX 137 
H7A   2    0.501668    0.192600    0.755300    11.00000   -1.50000 
H7B   2    0.547003    0.194733    0.828330    11.00000   -1.50000 
H7C   2    0.663470    0.253082    0.786803    11.00000   -1.50000 
AFIX   0 
C8    1    0.443326    0.332496    0.792908    11.00000    0.07126    0.06226 = 
         0.02982    0.00587    0.00494   -0.00962 
AFIX  13 
H8    2    0.492188    0.372899    0.829722    11.00000   -1.20000 
AFIX   0 
C9    1    0.264877    0.303869    0.800686    11.00000    0.09978    0.07334 = 
         0.08629    0.01834    0.04927   -0.00834 
AFIX 137 
H9A   2    0.202816    0.366184    0.807880    11.00000   -1.50000 
H9B   2    0.266681    0.257361    0.835689    11.00000   -1.50000 
H9C   2    0.210706    0.269706    0.763478    11.00000   -1.50000 
AFIX   0 
C10   1    0.796118    0.451393    0.760534    11.00000    0.04005    0.08067 = 
         0.05545   -0.01518    0.00584   -0.01014 
AFIX 137 
H10A  2    0.804936    0.411978    0.798699    11.00000   -1.50000 
H10B  2    0.886021    0.502237    0.763628    11.00000   -1.50000 
H10C  2    0.805280    0.404774    0.726322    11.00000   -1.50000 
AFIX   0 
C11   1    0.626159    0.506829    0.749433    11.00000    0.04559    0.05204 = 
         0.04115   -0.01247    0.00576   -0.00947 
AFIX  13 
H11   2    0.631739    0.553689    0.713878    11.00000   -1.20000 
AFIX   0 
C12   1    0.603177    0.576991    0.803236    11.00000    0.07606    0.07218 = 
         0.06889   -0.02920    0.01266   -0.01329 
AFIX 137 
H12A  2    0.496243    0.612924    0.794327    11.00000   -1.50000 
H12B  2    0.693896    0.627315    0.809404    11.00000   -1.50000 
H12C  2    0.604680    0.535648    0.840419    11.00000   -1.50000 
AFIX   0 
C13   1    0.446208    0.062253    0.594044    11.00000    0.11399    0.04093 = 
         0.09415    0.01136   -0.01307    0.00772 
AFIX 137 
H13A  2    0.555987    0.071438    0.581222    11.00000   -1.50000 
H13B  2    0.418996   -0.011063    0.594079    11.00000   -1.50000 
H13C  2    0.447839    0.090172    0.635366    11.00000   -1.50000 
AFIX   0 
C14   1    0.314110    0.119066    0.549274    11.00000    0.06424    0.04470 = 
         0.04596   -0.00759    0.00385   -0.00957 
AFIX  13 
H14   2    0.316513    0.090747    0.507280    11.00000   -1.20000 
AFIX   0 
C15   1    0.144202    0.097145    0.567122    11.00000    0.08832    0.06929 = 
         0.14953    0.01042    0.03246   -0.02643 
AFIX 137 
H15A  2    0.132612    0.133951    0.605008    11.00000   -1.50000 
H15B  2    0.132598    0.023202    0.573584    11.00000   -1.50000 
H15C  2    0.057449    0.120096    0.534323    11.00000   -1.50000 
AFIX   0 
C16   1    0.664350    0.223825    0.500527    11.00000    0.04404    0.08784 = 
         0.05437   -0.01393    0.01061    0.01375 
AFIX 137 
H16A  2    0.714094    0.247235    0.541315    11.00000   -1.50000 
H16B  2    0.735344    0.244742    0.470357    11.00000   -1.50000 
H16C  2    0.654380    0.148831    0.500510    11.00000   -1.50000 
AFIX   0 
C17   1    0.491818    0.271595    0.484016    11.00000    0.04173    0.05457 = 
         0.03214   -0.00665    0.00636    0.00267 
AFIX  13 
H17   2    0.511685    0.346868    0.479707    11.00000   -1.20000 
AFIX   0 
C18   1    0.406423    0.235915    0.420732    11.00000    0.06597    0.08779 = 
         0.03377   -0.00812    0.00648    0.00712 
AFIX 137 
H18A  2    0.380936    0.162482    0.422245    11.00000   -1.50000 
H18B  2    0.480991    0.247922    0.390265    11.00000   -1.50000 
H18C  2    0.302923    0.274603    0.409357    11.00000   -1.50000 
AFIX   0 
HKLF 4 
  
REM  JLW1060 mini-14053 
REM R1 =  0.0496 for    4164 Fo > 4sig(Fo)  and  0.0693 for all    5135 data 
REM    225 parameters refined using      0 restraints 
  
END 
  
WGHT      0.0366      1.3815 
  
REM Highest difference peak  0.434,  deepest hole -0.227,  1-sigma level  0.055 
Q1    1   0.5896  0.4799  0.5841  11.00000  0.05    0.43 
Q2    1   0.5874  0.5983  0.7205  11.00000  0.05    0.39 
Q3    1   0.4172  0.3279  0.8470  11.00000  0.05    0.36 
Q4    1   0.7166  0.2189  0.6627  11.00000  0.05    0.32 
Q5    1   0.5584  0.4591  0.7444  11.00000  0.05    0.30 
Q6    1   0.2659  0.2937  0.5297  11.00000  0.05    0.28 
Q7    1   0.4933  0.4198  0.6058  11.00000  0.05    0.28 
Q8    1   0.4049  0.2749  0.7775  11.00000  0.05    0.28 
Q9    1   0.4467  0.4194  0.6340  11.00000  0.05    0.28 
Q10   1   0.3631  0.4608  0.7193  11.00000  0.05    0.27 
Q11   1   0.3036  0.1953  0.5508  11.00000  0.05    0.27 
Q12   1   0.4489  0.3644  0.7593  11.00000  0.05    0.26 
Q13   1   0.4611  0.2777  0.6535  11.00000  0.05    0.25 
Q14   1   0.4814  0.3583  0.6786  11.00000  0.05    0.25 
Q15   1   0.4071  0.2806  0.6251  11.00000  0.05    0.25 
Q16   1   0.5200  0.2945  0.6139  11.00000  0.05    0.23 
Q17   1   0.5479  0.3432  0.6250  11.00000  0.05    0.23 
Q18   1   0.3606  0.2949  0.6215  11.00000  0.05    0.23 
Q19   1   0.4052  0.3567  0.7194  11.00000  0.05    0.23 
Q20   1   0.7162  0.4249  0.6028  11.00000  0.05    0.23 
;
_shelx_res_checksum              55981
####################################################################### 
# 
# This file contains crystal structure data downloaded from the 
# Cambridge Structural Database (CSD) hosted by the Cambridge 
# Crystallographic Data Centre (CCDC).
# 
# Full information about CCDC data access policies and citation 
# guidelines are available at http://www.ccdc.cam.ac.uk/access/V1 
# 
# Audit and citation data items may have been added by the CCDC. 
# Please retain this information to preserve the provenance of 
# this file and to allow appropriate attribution of the data. 
# 
#######################################################################

data_I
_database_code_depnum_ccdc_archive 'CCDC 1061155'
_audit_update_record             
;
2015-04-22 deposited with the CCDC.
2015-05-15 downloaded from the CCDC.
;
_chemical_name_systematic        4a2
_chemical_name_common            wb11feb15
_chemical_formula_moiety         ?
_chemical_formula_sum            'C18 H41 Fe N O P2'
_chemical_formula_iupac          ?
_chemical_formula_weight         405.31

_chemical_melting_point          ?

_space_group_crystal_system      monoclinic
_space_group_name_H-M_alt        'P 1 21/n 1'
_space_group_name_Hall           '-P 2yn'
loop_
_space_group_symop_operation_xyz
'x, y, z'
'-x+1/2, y+1/2, -z+1/2'
'-x, -y, -z'
'x-1/2, -y-1/2, z-1/2'

_cell_length_a                   11.5836(4)
_cell_length_b                   15.4917(5)
_cell_length_c                   13.1032(5)
_cell_angle_alpha                90
_cell_angle_beta                 110.8870(10)
_cell_angle_gamma                90
_cell_volume                     2196.85(13)
_cell_formula_units_Z            4
_cell_measurement_reflns_used    9829
_cell_measurement_theta_min      2.2957
_cell_measurement_theta_max      29.4078
_cell_measurement_temperature    183.(2)

_exptl_crystal_description       spear
_exptl_crystal_colour            'clear light gold-yellow'
_exptl_crystal_size_max          0.200
_exptl_crystal_size_mid          0.180
_exptl_crystal_size_min          0.120
_exptl_crystal_density_diffrn    1.225
_exptl_crystal_density_meas      ?
_exptl_crystal_density_method    'not measured'
_exptl_crystal_F_000             880

_exptl_absorpt_coefficient_mu    0.837
_exptl_absorpt_correction_type   multi-scan
_exptl_absorpt_process_details   'SADABS V2014/5 (Bruker AXS Inc.)'
_exptl_absorpt_correction_T_min  0.82
_exptl_absorpt_correction_T_max  0.91

_exptl_special_details           
;
;

_diffrn_ambient_temperature      183.(2)

_diffrn_source                   ?
_diffrn_source_type              ?

_diffrn_radiation_type           ?
_diffrn_radiation_wavelength     0.71073
_diffrn_radiation_monochromator  ?

_diffrn_measurement_device_type  ?
_diffrn_measurement_method       ?

_diffrn_detector_area_resol_mean 10.4167

_diffrn_reflns_number            30630
_diffrn_reflns_av_R_equivalents  0.0279
_diffrn_reflns_av_unetI/netI     0.0216
_diffrn_reflns_theta_min         2.12
_diffrn_reflns_theta_max         29.68
_diffrn_reflns_theta_full        29.68
_diffrn_measured_fraction_theta_max 0.884
_diffrn_measured_fraction_theta_full 0.884
_diffrn_reflns_limit_h_min       -15
_diffrn_reflns_limit_h_max       15
_diffrn_reflns_limit_k_min       -21
_diffrn_reflns_limit_k_max       20
_diffrn_reflns_limit_l_min       -17
_diffrn_reflns_limit_l_max       17

_refine_special_details          
;
;

_reflns_number_total             5505
_reflns_number_gt                4611
_reflns_threshold_expression     'I > 2\s(I)'

_refine_ls_structure_factor_coef Fsqd
_refine_ls_matrix_type           full
_refine_ls_R_factor_all          0.0462
_refine_ls_R_factor_gt           0.0343
_refine_ls_wR_factor_gt          0.1220
_refine_ls_wR_factor_ref         0.1352
_refine_ls_goodness_of_fit_ref   1.076
_refine_ls_restrained_S_all      1.076
_refine_ls_number_reflns         5505
_refine_ls_number_parameters     223
_refine_ls_number_restraints     0
_refine_ls_number_constraints    ?
_refine_ls_hydrogen_treatment    mixed
_refine_ls_weighting_scheme      calc
_refine_ls_weighting_details     
'w=1/[\s^2^(Fo^2^)+(0.1000P)^2^] where P=(Fo^2^+2Fc^2^)/3'

_atom_sites_solution_hydrogens   mixed
_atom_sites_solution_primary     ?
_atom_sites_solution_secondary   ?

_refine_ls_shift/su_max          0.001
_refine_ls_shift/su_mean         0.000
_refine_diff_density_max         0.603
_refine_diff_density_min         -0.714
_refine_ls_extinction_method     none
_refine_ls_extinction_coef       ?

loop_
_atom_type_symbol
_atom_type_description
_atom_type_scat_dispersion_real
_atom_type_scat_dispersion_imag
_atom_type_scat_source
C C 0.0033 0.0016 'International Tables Vol C Tables 4.2.6.8 and 6.1.1.4'
H H 0.0000 0.0000 'International Tables Vol C Tables 4.2.6.8 and 6.1.1.4'
N N 0.0061 0.0033 'International Tables Vol C Tables 4.2.6.8 and 6.1.1.4'
P P 0.1023 0.0942 'International Tables Vol C Tables 4.2.6.8 and 6.1.1.4'
Fe Fe 0.3463 0.8444 'International Tables Vol C Tables 4.2.6.8 and 6.1.1.4'
O O 0.0106 0.0060 'International Tables Vol C Tables 4.2.6.8 and 6.1.1.4'

_computing_data_collection       ?
_computing_cell_refinement       'SAINT V8.34A (Bruker AXS Inc., 2013)'
_computing_data_reduction        'SAINT V8.34A (Bruker AXS Inc., 2013)'
_computing_structure_solution    ?
_computing_structure_refinement  'SHELXL-2014/7 (Sheldrick, 2014)'
_computing_molecular_graphics    ?
_computing_publication_material  ?

loop_
_atom_site_type_symbol
_atom_site_label
_atom_site_fract_x
_atom_site_fract_y
_atom_site_fract_z
_atom_site_U_iso_or_equiv
_atom_site_adp_type
_atom_site_calc_flag
_atom_site_refinement_flags_adp
_atom_site_refinement_flags_occupancy
_atom_site_refinement_flags_posn
_atom_site_occupancy
_atom_site_disorder_assembly
_atom_site_disorder_group
Fe Fe1 0.27095(2) 0.08509(2) 0.25639(2) 0.01866(11) Uani d . . . 1 . .
H H40 0.1325(19) 0.0972(11) 0.1834(15) 0.028 Uiso d U . . 1 . .
H H41 0.2709(16) 0.1807(13) 0.2584(13) 0.028 Uiso d U . . 1 . .
P P1 0.18646(4) 0.07740(3) 0.37913(4) 0.02064(13) Uani d . . . 1 . .
P P2 0.30093(4) 0.08442(3) 0.10217(4) 0.02081(13) Uani d . . . 1 . .
N N1 0.24017(13) -0.05004(10) 0.23379(11) 0.0262(3) Uani d . . . 1 . .
C C1 0.1381(2) -0.07718(12) 0.27141(17) 0.0364(5) Uani d . . . 1 . .
H H17 0.1363 -0.141 0.2752 0.044 Uiso calc U . R 1 . .
H H18 0.0581 -0.0577 0.2179 0.044 Uiso calc U . R 1 . .
C C2 0.15509(18) -0.03956(11) 0.38300(15) 0.0327(4) Uani d . . . 1 . .
H H1 0.225 -0.0682 0.44 0.039 Uiso calc U . R 1 . .
H H16 0.0795 -0.0487 0.4003 0.039 Uiso calc U . R 1 . .
C C3 0.28312(17) 0.09871(11) 0.52417(13) 0.0273(4) Uani d . . . 1 . .
H H5 0.3566 0.06 0.5405 0.033 Uiso calc U . R 1 . .
C C4 0.33469(18) 0.19056(13) 0.54301(15) 0.0385(4) Uani d . . . 1 . .
H H2 0.2689 0.2309 0.5415 0.058 Uiso calc U . R 1 . .
H H3 0.3665 0.2059 0.4854 0.058 Uiso calc U . R 1 . .
H H4 0.4018 0.1938 0.6142 0.058 Uiso calc U . R 1 . .
C C5 0.2234(2) 0.07469(15) 0.60706(16) 0.0460(6) Uani d . . . 1 . .
H H8 0.2834 0.0828 0.6812 0.069 Uiso calc U . R 1 . .
H H6 0.1972 0.0142 0.5968 0.069 Uiso calc U . R 1 . .
H H7 0.1515 0.1117 0.5964 0.069 Uiso calc U . R 1 . .
C C6 0.03464(15) 0.12874(12) 0.36053(14) 0.0297(4) Uani d . . . 1 . .
H H9 0.0142 0.1156 0.4269 0.036 Uiso calc U . R 1 . .
C C7 -0.0696(2) 0.09327(15) 0.2616(2) 0.0473(6) Uani d . . . 1 . .
H H11 -0.1481 0.1195 0.2577 0.071 Uiso calc U . R 1 . .
H H12 -0.0745 0.0305 0.2685 0.071 Uiso calc U . R 1 . .
H H10 -0.0533 0.107 0.195 0.071 Uiso calc U . R 1 . .
C C8 0.04171(19) 0.22659(13) 0.35160(19) 0.0441(5) Uani d . . . 1 . .
H H14 0.0695 0.2412 0.2913 0.066 Uiso calc U . R 1 . .
H H15 0.1003 0.2498 0.42 0.066 Uiso calc U . R 1 . .
H H13 -0.0402 0.2517 0.3377 0.066 Uiso calc U . R 1 . .
C C9 0.3526(2) -0.10089(11) 0.29556(16) 0.0350(4) Uani d . . . 1 . .
H H19 0.3765 -0.0889 0.3738 0.052 Uiso calc U . R 1 . .
H H21 0.4204 -0.0846 0.2711 0.052 Uiso calc U . R 1 . .
H H20 0.3351 -0.1626 0.2823 0.052 Uiso calc U . R 1 . .
C C10 0.2021(2) -0.07311(11) 0.11564(15) 0.0336(4) Uani d . . . 1 . .
H H38 0.1162 -0.0535 0.0768 0.04 Uiso calc U . R 1 . .
H H39 0.2041 -0.1366 0.1082 0.04 Uiso calc U . R 1 . .
C C11 0.28677(17) -0.03200(11) 0.06349(14) 0.0308(4) Uani d . . . 1 . .
H H22 0.2513 -0.0383 -0.0169 0.037 Uiso calc U . R 1 . .
H H23 0.3689 -0.0601 0.0905 0.037 Uiso calc U . R 1 . .
C C12 0.17989(16) 0.13041(12) -0.02085(13) 0.0294(4) Uani d . . . 1 . .
H H27 0.1076 0.0906 -0.037 0.035 Uiso calc U . R 1 . .
C C13 0.21130(18) 0.13133(13) -0.12521(14) 0.0362(4) Uani d . . . 1 . .
H H26 0.1371 0.1459 -0.1879 0.054 Uiso calc U . R 1 . .
H H24 0.2411 0.0742 -0.1364 0.054 Uiso calc U . R 1 . .
H H25 0.2757 0.1745 -0.1179 0.054 Uiso calc U . R 1 . .
C C14 0.1328(2) 0.21819(14) -0.00139(17) 0.0496(6) Uani d . . . 1 . .
H H28 0.1971 0.2617 0.0077 0.074 Uiso calc U . R 1 . .
H H29 0.1119 0.216 0.0648 0.074 Uiso calc U . R 1 . .
H H30 0.059 0.2335 -0.0641 0.074 Uiso calc U . R 1 . .
C C15 0.44988(16) 0.11799(12) 0.08924(14) 0.0308(4) Uani d . . . 1 . .
H H37 0.4417 0.1114 0.011 0.037 Uiso calc U . R 1 . .
C C16 0.55776(18) 0.06198(17) 0.15872(18) 0.0471(5) Uani d . . . 1 . .
H H31 0.634 0.0816 0.1498 0.071 Uiso calc U . R 1 . .
H H32 0.542 0.0017 0.1353 0.071 Uiso calc U . R 1 . .
H H33 0.5665 0.0667 0.2357 0.071 Uiso calc U . R 1 . .
C C17 0.4739(2) 0.21272(15) 0.1200(2) 0.0545(6) Uani d . . . 1 . .
H H36 0.4734 0.2217 0.1939 0.082 Uiso calc U . R 1 . .
H H35 0.4093 0.2481 0.0681 0.082 Uiso calc U . R 1 . .
H H34 0.5546 0.2294 0.1178 0.082 Uiso calc U . R 1 . .
C C18 0.42288(17) 0.08777(10) 0.34844(14) 0.0238(4) Uani d . . . 1 . .
O O1 0.52290(13) 0.09158(8) 0.41241(11) 0.0365(3) Uani d . . . 1 . .

loop_
_atom_site_aniso_label
_atom_site_aniso_U_11
_atom_site_aniso_U_22
_atom_site_aniso_U_33
_atom_site_aniso_U_12
_atom_site_aniso_U_13
_atom_site_aniso_U_23
Fe1 0.01999(17) 0.02161(16) 0.01551(16) -0.00022(8) 0.00773(11) 0.00001(7)
P1 0.0218(2) 0.0241(2) 0.0181(2) 0.00017(15) 0.00970(18) 0.00264(14)
P2 0.0189(2) 0.0279(2) 0.0164(2) 0.00178(15) 0.00728(17) -0.00024(14)
N1 0.0321(8) 0.0245(8) 0.0223(7) -0.0041(6) 0.0100(6) -0.0038(5)
C1 0.0451(12) 0.0307(9) 0.0389(11) -0.0144(8) 0.0218(9) -0.0043(7)
C2 0.0434(11) 0.0265(8) 0.0350(9) -0.0065(8) 0.0223(8) 0.0034(7)
C3 0.0316(9) 0.0337(9) 0.0175(8) 0.0077(7) 0.0098(7) 0.0023(6)
C4 0.0378(10) 0.0423(11) 0.0292(9) 0.0003(9) 0.0043(8) -0.0113(8)
C5 0.0559(14) 0.0637(14) 0.0249(10) 0.0087(11) 0.0224(10) 0.0077(9)
C6 0.0247(8) 0.0405(10) 0.0282(8) 0.0052(7) 0.0146(7) 0.0082(7)
C7 0.0212(10) 0.0664(14) 0.0491(13) -0.0045(9) 0.0061(9) 0.0030(10)
C8 0.0324(10) 0.0421(11) 0.0568(13) 0.0145(9) 0.0148(9) 0.0093(10)
C9 0.0455(12) 0.0248(8) 0.0345(10) 0.0053(8) 0.0141(9) -0.0001(7)
C10 0.0415(11) 0.0310(9) 0.0275(9) -0.0116(8) 0.0112(8) -0.0088(7)
C11 0.0377(10) 0.0302(9) 0.0244(8) -0.0024(8) 0.0109(7) -0.0082(7)
C12 0.0292(9) 0.0353(9) 0.0238(8) 0.0047(7) 0.0097(7) 0.0040(7)
C13 0.0377(10) 0.0475(11) 0.0232(8) 0.0032(9) 0.0107(7) 0.0055(8)
C14 0.0643(15) 0.0496(12) 0.0362(11) 0.0279(11) 0.0195(10) 0.0101(9)
C15 0.0250(8) 0.0437(10) 0.0285(8) -0.0040(8) 0.0154(7) -0.0064(8)
C16 0.0196(9) 0.0786(15) 0.0422(11) 0.0040(10) 0.0098(8) -0.0117(11)
C17 0.0577(15) 0.0488(12) 0.0711(16) -0.0244(11) 0.0402(13) -0.0164(11)
C18 0.0285(9) 0.0228(8) 0.0219(8) -0.0004(6) 0.0113(7) -0.0027(6)
O1 0.0253(7) 0.0444(8) 0.0329(7) -0.0015(5) 0.0020(6) -0.0060(5)

_geom_special_details            
;
All esds (except the esd in the dihedral angle between two l.s. planes)
are estimated using the full covariance matrix.  The cell esds are taken
into account individually in the estimation of esds in distances, angles
and torsion angles; correlations between esds in cell parameters are only
used when they are defined by crystal symmetry.  An approximate (isotropic)
treatment of cell esds is used for estimating esds involving l.s. planes.
;

loop_
_geom_bond_atom_site_label_1
_geom_bond_atom_site_label_2
_geom_bond_site_symmetry_2
_geom_bond_distance
_geom_bond_publ_flag
Fe1 C18 . 1.7436(18) ?
Fe1 N1 . 2.1265(15) ?
Fe1 P1 . 2.1635(4) ?
Fe1 P2 . 2.1691(5) ?
Fe1 H40 . 1.56(2) ?
Fe1 H41 . 1.48(2) ?
P1 C2 . 1.8523(17) ?
P1 C3 . 1.8594(17) ?
P1 C6 . 1.8652(17) ?
P2 C12 . 1.8601(17) ?
P2 C11 . 1.8648(17) ?
P2 C15 . 1.8667(17) ?
N1 C9 . 1.490(2) ?
N1 C10 . 1.494(2) ?
N1 C1 . 1.494(2) ?
C1 C2 . 1.520(3) ?
C1 H17 . 0.99 ?
C1 H18 . 0.99 ?
C2 H1 . 0.99 ?
C2 H16 . 0.99 ?
C3 C5 . 1.527(3) ?
C3 C4 . 1.529(3) ?
C3 H5 . 1.0 ?
C4 H2 . 0.98 ?
C4 H3 . 0.98 ?
C4 H4 . 0.98 ?
C5 H8 . 0.98 ?
C5 H6 . 0.98 ?
C5 H7 . 0.98 ?
C6 C7 . 1.525(3) ?
C6 C8 . 1.525(3) ?
C6 H9 . 1.0 ?
C7 H11 . 0.98 ?
C7 H12 . 0.98 ?
C7 H10 . 0.98 ?
C8 H14 . 0.98 ?
C8 H15 . 0.98 ?
C8 H13 . 0.98 ?
C9 H19 . 0.98 ?
C9 H21 . 0.98 ?
C9 H20 . 0.98 ?
C10 C11 . 1.521(3) ?
C10 H38 . 0.99 ?
C10 H39 . 0.99 ?
C11 H22 . 0.99 ?
C11 H23 . 0.99 ?
C12 C14 . 1.520(3) ?
C12 C13 . 1.535(2) ?
C12 H27 . 1.0 ?
C13 H26 . 0.98 ?
C13 H24 . 0.98 ?
C13 H25 . 0.98 ?
C14 H28 . 0.98 ?
C14 H29 . 0.98 ?
C14 H30 . 0.98 ?
C15 C17 . 1.521(3) ?
C15 C16 . 1.527(3) ?
C15 H37 . 1.0 ?
C16 H31 . 0.98 ?
C16 H32 . 0.98 ?
C16 H33 . 0.98 ?
C17 H36 . 0.98 ?
C17 H35 . 0.98 ?
C17 H34 . 0.98 ?
C18 O1 . 1.164(2) ?

loop_
_geom_angle_atom_site_label_1
_geom_angle_atom_site_label_2
_geom_angle_atom_site_label_3
_geom_angle_site_symmetry_1
_geom_angle_site_symmetry_3
_geom_angle
_geom_angle_publ_flag
C18 Fe1 N1 . . 101.39(6) ?
C18 Fe1 P1 . . 95.72(6) ?
N1 Fe1 P1 . . 87.22(4) ?
C18 Fe1 P2 . . 100.79(6) ?
N1 Fe1 P2 . . 86.57(4) ?
P1 Fe1 P2 . . 163.21(2) ?
C18 Fe1 H40 . . 170.3(7) ?
N1 Fe1 H40 . . 87.0(7) ?
P1 Fe1 H40 . . 79.9(7) ?
P2 Fe1 H40 . . 84.3(7) ?
C18 Fe1 H41 . . 88.3(7) ?
N1 Fe1 H41 . . 170.3(7) ?
P1 Fe1 H41 . . 92.2(6) ?
P2 Fe1 H41 . . 91.3(6) ?
H40 Fe1 H41 . . 83.3(9) ?
C2 P1 C3 . . 101.43(8) ?
C2 P1 C6 . . 103.63(8) ?
C3 P1 C6 . . 104.71(8) ?
C2 P1 Fe1 . . 102.67(6) ?
C3 P1 Fe1 . . 118.88(6) ?
C6 P1 Fe1 . . 122.33(5) ?
C12 P2 C11 . . 99.72(8) ?
C12 P2 C15 . . 104.49(8) ?
C11 P2 C15 . . 103.85(8) ?
C12 P2 Fe1 . . 118.94(6) ?
C11 P2 Fe1 . . 103.30(5) ?
C15 P2 Fe1 . . 122.92(6) ?
C9 N1 C10 . . 108.32(14) ?
C9 N1 C1 . . 108.26(15) ?
C10 N1 C1 . . 107.37(15) ?
C9 N1 Fe1 . . 111.96(11) ?
C10 N1 Fe1 . . 110.65(11) ?
C1 N1 Fe1 . . 110.13(11) ?
N1 C1 C2 . . 111.30(15) ?
N1 C1 H17 . . 109.4 ?
C2 C1 H17 . . 109.4 ?
N1 C1 H18 . . 109.4 ?
C2 C1 H18 . . 109.4 ?
H17 C1 H18 . . 108.0 ?
C1 C2 P1 . . 107.94(11) ?
C1 C2 H1 . . 110.1 ?
P1 C2 H1 . . 110.1 ?
C1 C2 H16 . . 110.1 ?
P1 C2 H16 . . 110.1 ?
H1 C2 H16 . . 108.4 ?
C5 C3 C4 . . 111.22(15) ?
C5 C3 P1 . . 115.06(14) ?
C4 C3 P1 . . 112.86(12) ?
C5 C3 H5 . . 105.6 ?
C4 C3 H5 . . 105.6 ?
P1 C3 H5 . . 105.6 ?
C3 C4 H2 . . 109.5 ?
C3 C4 H3 . . 109.5 ?
H2 C4 H3 . . 109.5 ?
C3 C4 H4 . . 109.5 ?
H2 C4 H4 . . 109.5 ?
H3 C4 H4 . . 109.5 ?
C3 C5 H8 . . 109.5 ?
C3 C5 H6 . . 109.5 ?
H8 C5 H6 . . 109.5 ?
C3 C5 H7 . . 109.5 ?
H8 C5 H7 . . 109.5 ?
H6 C5 H7 . . 109.5 ?
C7 C6 C8 . . 109.93(16) ?
C7 C6 P1 . . 112.44(13) ?
C8 C6 P1 . . 111.09(12) ?
C7 C6 H9 . . 107.7 ?
C8 C6 H9 . . 107.7 ?
P1 C6 H9 . . 107.7 ?
C6 C7 H11 . . 109.5 ?
C6 C7 H12 . . 109.5 ?
H11 C7 H12 . . 109.5 ?
C6 C7 H10 . . 109.5 ?
H11 C7 H10 . . 109.5 ?
H12 C7 H10 . . 109.5 ?
C6 C8 H14 . . 109.5 ?
C6 C8 H15 . . 109.5 ?
H14 C8 H15 . . 109.5 ?
C6 C8 H13 . . 109.5 ?
H14 C8 H13 . . 109.5 ?
H15 C8 H13 . . 109.5 ?
N1 C9 H19 . . 109.5 ?
N1 C9 H21 . . 109.5 ?
H19 C9 H21 . . 109.5 ?
N1 C9 H20 . . 109.5 ?
H19 C9 H20 . . 109.5 ?
H21 C9 H20 . . 109.5 ?
N1 C10 C11 . . 111.47(15) ?
N1 C10 H38 . . 109.3 ?
C11 C10 H38 . . 109.3 ?
N1 C10 H39 . . 109.3 ?
C11 C10 H39 . . 109.3 ?
H38 C10 H39 . . 108.0 ?
C10 C11 P2 . . 106.93(11) ?
C10 C11 H22 . . 110.3 ?
P2 C11 H22 . . 110.3 ?
C10 C11 H23 . . 110.3 ?
P2 C11 H23 . . 110.3 ?
H22 C11 H23 . . 108.6 ?
C14 C12 C13 . . 110.75(15) ?
C14 C12 P2 . . 113.70(13) ?
C13 C12 P2 . . 115.51(12) ?
C14 C12 H27 . . 105.3 ?
C13 C12 H27 . . 105.3 ?
P2 C12 H27 . . 105.3 ?
C12 C13 H26 . . 109.5 ?
C12 C13 H24 . . 109.5 ?
H26 C13 H24 . . 109.5 ?
C12 C13 H25 . . 109.5 ?
H26 C13 H25 . . 109.5 ?
H24 C13 H25 . . 109.5 ?
C12 C14 H28 . . 109.5 ?
C12 C14 H29 . . 109.5 ?
H28 C14 H29 . . 109.5 ?
C12 C14 H30 . . 109.5 ?
H28 C14 H30 . . 109.5 ?
H29 C14 H30 . . 109.5 ?
C17 C15 C16 . . 110.89(18) ?
C17 C15 P2 . . 109.43(13) ?
C16 C15 P2 . . 111.96(14) ?
C17 C15 H37 . . 108.1 ?
C16 C15 H37 . . 108.1 ?
P2 C15 H37 . . 108.1 ?
C15 C16 H31 . . 109.5 ?
C15 C16 H32 . . 109.5 ?
H31 C16 H32 . . 109.5 ?
C15 C16 H33 . . 109.5 ?
H31 C16 H33 . . 109.5 ?
H32 C16 H33 . . 109.5 ?
C15 C17 H36 . . 109.5 ?
C15 C17 H35 . . 109.5 ?
H36 C17 H35 . . 109.5 ?
C15 C17 H34 . . 109.5 ?
H36 C17 H34 . . 109.5 ?
H35 C17 H34 . . 109.5 ?
O1 C18 Fe1 . . 177.44(15) ?

loop_
_geom_torsion_atom_site_label_1
_geom_torsion_atom_site_label_2
_geom_torsion_atom_site_label_3
_geom_torsion_atom_site_label_4
_geom_torsion_site_symmetry_1
_geom_torsion_site_symmetry_2
_geom_torsion_site_symmetry_3
_geom_torsion_site_symmetry_4
_geom_torsion
_geom_torsion_publ_flag
C9 N1 C1 C2 . . . . 75.49(18) ?
C10 N1 C1 C2 . . . . -167.77(15) ?
Fe1 N1 C1 C2 . . . . -47.22(18) ?
N1 C1 C2 P1 . . . . 48.94(19) ?
C3 P1 C2 C1 . . . . -150.84(14) ?
C6 P1 C2 C1 . . . . 100.76(14) ?
Fe1 P1 C2 C1 . . . . -27.44(15) ?
C2 P1 C3 C5 . . . . -56.91(15) ?
C6 P1 C3 C5 . . . . 50.65(16) ?
Fe1 P1 C3 C5 . . . . -168.44(12) ?
C2 P1 C3 C4 . . . . 173.99(13) ?
C6 P1 C3 C4 . . . . -78.45(14) ?
Fe1 P1 C3 C4 . . . . 62.46(14) ?
C2 P1 C6 C7 . . . . -54.41(15) ?
C3 P1 C6 C7 . . . . -160.34(13) ?
Fe1 P1 C6 C7 . . . . 60.46(15) ?
C2 P1 C6 C8 . . . . -178.09(14) ?
C3 P1 C6 C8 . . . . 75.98(14) ?
Fe1 P1 C6 C8 . . . . -63.22(15) ?
C9 N1 C10 C11 . . . . -75.00(19) ?
C1 N1 C10 C11 . . . . 168.30(15) ?
Fe1 N1 C10 C11 . . . . 48.08(18) ?
N1 C10 C11 P2 . . . . -48.97(18) ?
C12 P2 C11 C10 . . . . -95.66(13) ?
C15 P2 C11 C10 . . . . 156.67(13) ?
Fe1 P2 C11 C10 . . . . 27.37(13) ?
C11 P2 C12 C14 . . . . 158.69(15) ?
C15 P2 C12 C14 . . . . -94.15(15) ?
Fe1 P2 C12 C14 . . . . 47.50(16) ?
C11 P2 C12 C13 . . . . -71.66(15) ?
C15 P2 C12 C13 . . . . 35.50(16) ?
Fe1 P2 C12 C13 . . . . 177.15(11) ?
C12 P2 C15 C17 . . . . 76.52(16) ?
C11 P2 C15 C17 . . . . -179.40(15) ?
Fe1 P2 C15 C17 . . . . -63.18(16) ?
C12 P2 C15 C16 . . . . -160.12(14) ?
C11 P2 C15 C16 . . . . -56.04(15) ?
Fe1 P2 C15 C16 . . . . 60.18(15) ?

_shelx_res_file                  
;
wb11feb15_0m.res created by SHELXL-2014/7


TITL wb11feb15_0m in P2(1)/n
CELL 0.71073 11.5836 15.4917 13.1032 90.000 110.887 90.000
ZERR 4.00 0.0004 0.0005 0.0005 0.000 0.001 0.000
LATT 1
SYMM -x+1/2, y+1/2, -z+1/2
SFAC C H N P FE O
UNIT 72 164 4 8 4 4
TEMP -89.850
SIZE 0.120 0.180 0.200
ACTA
L.S. 8
FMAP 2
PLAN -5 0 0.00
HTAB
BOND $H
CONF
WGHT    0.100000
FVAR       0.19091
FE1   5    0.270948    0.085094    0.256392    11.00000    0.01999    0.02161 =
         0.01551    0.00001    0.00773   -0.00022
H40   2    0.132494    0.097224    0.183358    11.00000   -1.50000
H41   2    0.270948    0.180665    0.258416    11.00000   -1.50000
P1    4    0.186460    0.077405    0.379126    11.00000    0.02183    0.02406 =
         0.01814    0.00264    0.00970    0.00017
P2    4    0.300926    0.084423    0.102168    11.00000    0.01892    0.02788 =
         0.01643   -0.00024    0.00728    0.00178
N1    3    0.240169   -0.050041    0.233790    11.00000    0.03210    0.02454 =
         0.02228   -0.00384    0.01000   -0.00412
C1    1    0.138128   -0.077185    0.271409    11.00000    0.04509    0.03073 =
         0.03890   -0.00430    0.02183   -0.01445
AFIX  23
H17   2    0.136262   -0.140968    0.275228    11.00000   -1.20000
H18   2    0.058054   -0.057659    0.217860    11.00000   -1.20000
AFIX   0
C2    1    0.155092   -0.039562    0.382996    11.00000    0.04343    0.02654 =
         0.03502    0.00339    0.02228   -0.00649
AFIX  23
H1    2    0.225032   -0.068242    0.439995    11.00000   -1.20000
H16   2    0.079469   -0.048671    0.400285    11.00000   -1.20000
AFIX   0
C3    1    0.283118    0.098711    0.524174    11.00000    0.03161    0.03372 =
         0.01751    0.00226    0.00982    0.00769
AFIX  13
H5    2    0.356646    0.060049    0.540501    11.00000   -1.20000
AFIX   0
C4    1    0.334692    0.190560    0.543009    11.00000    0.03782    0.04234 =
         0.02919   -0.01130    0.00427    0.00029
AFIX 137
H2    2    0.268893    0.230861    0.541504    11.00000   -1.50000
H3    2    0.366456    0.205871    0.485361    11.00000   -1.50000
H4    2    0.401787    0.193824    0.614234    11.00000   -1.50000
AFIX   0
C5    1    0.223446    0.074688    0.607065    11.00000    0.05590    0.06368 =
         0.02487    0.00773    0.02239    0.00868
AFIX 137
H8    2    0.283406    0.082757    0.681191    11.00000   -1.50000
H6    2    0.197160    0.014175    0.596844    11.00000   -1.50000
H7    2    0.151473    0.111715    0.596362    11.00000   -1.50000
AFIX   0
C6    1    0.034637    0.128738    0.360530    11.00000    0.02467    0.04048 =
         0.02820    0.00815    0.01461    0.00519
AFIX  13
H9    2    0.014180    0.115630    0.426874    11.00000   -1.20000
AFIX   0
C7    1   -0.069636    0.093274    0.261605    11.00000    0.02116    0.06638 =
         0.04908    0.00300    0.00611   -0.00451
AFIX 137
H11   2   -0.148063    0.119535    0.257716    11.00000   -1.50000
H12   2   -0.074547    0.030515    0.268527    11.00000   -1.50000
H10   2   -0.053322    0.106978    0.194986    11.00000   -1.50000
AFIX   0
C8    1    0.041712    0.226594    0.351597    11.00000    0.03242    0.04210 =
         0.05677    0.00929    0.01478    0.01455
AFIX 137
H14   2    0.069518    0.241189    0.291307    11.00000   -1.50000
H15   2    0.100328    0.249814    0.420034    11.00000   -1.50000
H13   2   -0.040163    0.251667    0.337711    11.00000   -1.50000
AFIX   0
C9    1    0.352643   -0.100886    0.295560    11.00000    0.04546    0.02479 =
         0.03454   -0.00010    0.01406    0.00526
AFIX 137
H19   2    0.376456   -0.088875    0.373812    11.00000   -1.50000
H21   2    0.420369   -0.084617    0.271138    11.00000   -1.50000
H20   2    0.335062   -0.162602    0.282347    11.00000   -1.50000
AFIX   0
C10   1    0.202094   -0.073112    0.115640    11.00000    0.04148    0.03097 =
         0.02749   -0.00875    0.01124   -0.01155
AFIX  23
H38   2    0.116213   -0.053500    0.076762    11.00000   -1.20000
H39   2    0.204059   -0.136638    0.108212    11.00000   -1.20000
AFIX   0
C11   1    0.286770   -0.032000    0.063490    11.00000    0.03774    0.03017 =
         0.02440   -0.00824    0.01085   -0.00237
AFIX  23
H22   2    0.251284   -0.038297   -0.016933    11.00000   -1.20000
H23   2    0.368941   -0.060067    0.090487    11.00000   -1.20000
AFIX   0
C12   1    0.179891    0.130410   -0.020850    11.00000    0.02923    0.03535 =
         0.02385    0.00400    0.00970    0.00470
AFIX  13
H27   2    0.107573    0.090620   -0.037043    11.00000   -1.20000
AFIX   0
C13   1    0.211298    0.131332   -0.125209    11.00000    0.03772    0.04750 =
         0.02319    0.00548    0.01072    0.00317
AFIX 137
H26   2    0.137144    0.145920   -0.187887    11.00000   -1.50000
H24   2    0.241147    0.074209   -0.136414    11.00000   -1.50000
H25   2    0.275652    0.174454   -0.117938    11.00000   -1.50000
AFIX   0
C14   1    0.132786    0.218187   -0.001387    11.00000    0.06432    0.04961 =
         0.03619    0.01012    0.01947    0.02789
AFIX 137
H28   2    0.197057    0.261729    0.007657    11.00000   -1.50000
H29   2    0.111947    0.215964    0.064781    11.00000   -1.50000
H30   2    0.058989    0.233453   -0.064052    11.00000   -1.50000
AFIX   0
C15   1    0.449879    0.117990    0.089236    11.00000    0.02499    0.04372 =
         0.02851   -0.00637    0.01542   -0.00401
AFIX  13
H37   2    0.441684    0.111402    0.011037    11.00000   -1.20000
AFIX   0
C16   1    0.557757    0.061979    0.158716    11.00000    0.01956    0.07858 =
         0.04216   -0.01168    0.00980    0.00404
AFIX 137
H31   2    0.634020    0.081605    0.149770    11.00000   -1.50000
H32   2    0.541997    0.001678    0.135268    11.00000   -1.50000
H33   2    0.566485    0.066711    0.235699    11.00000   -1.50000
AFIX   0
C17   1    0.473946    0.212719    0.119995    11.00000    0.05769    0.04885 =
         0.07112   -0.01636    0.04022   -0.02440
AFIX 137
H36   2    0.473437    0.221681    0.193870    11.00000   -1.50000
H35   2    0.409276    0.248102    0.068137    11.00000   -1.50000
H34   2    0.554632    0.229406    0.117796    11.00000   -1.50000
AFIX   0
C18   1    0.422880    0.087771    0.348439    11.00000    0.02851    0.02280 =
         0.02192   -0.00265    0.01126   -0.00042
O1    6    0.522904    0.091578    0.412407    11.00000    0.02529    0.04438 =
         0.03286   -0.00602    0.00197   -0.00146
HKLF 4 1 1 0 0 0 1 0 0 0 1

REM  wb11feb15_0m in P2(1)/n
REM R1 =  0.0343 for    4611 Fo > 4sig(Fo)  and  0.0462 for all    5505 data
REM    223 parameters refined using      0 restraints

END

WGHT      0.0367      1.7143

REM Instructions for potential hydrogen bonds
EQIV $1 -x+1, -y, -z+1
HTAB C9 O1_$1
HTAB C16 O1

REM Highest difference peak  0.603,  deepest hole -0.714,  1-sigma level  0.058
Q1    1   0.2172  0.1916  0.0075  11.00000  0.05    0.60
Q2    1   0.3190  0.1333  0.1163  11.00000  0.05    0.55
Q3    1   0.2689  0.0132  0.0526  11.00000  0.05    0.51
Q4    1   0.0783  0.1622 -0.0345  11.00000  0.05    0.37
Q5    1   0.2540  0.2064 -0.0925  11.00000  0.05    0.35
;
_shelx_res_checksum              40816
####################################################################### 
# 
# This file contains crystal structure data downloaded from the 
# Cambridge Structural Database (CSD) hosted by the Cambridge 
# Crystallographic Data Centre (CCDC).
# 
# Full information about CCDC data access policies and citation 
# guidelines are available at http://www.ccdc.cam.ac.uk/access/V1 
# 
# Audit and citation data items may have been added by the CCDC. 
# Please retain this information to preserve the provenance of 
# this file and to allow appropriate attribution of the data. 
# 
#######################################################################

data_I
_database_code_depnum_ccdc_archive 'CCDC 1061156'
_audit_update_record             
;
2015-04-22 deposited with the CCDC.
2015-05-15 downloaded from the CCDC.
;
_chemical_name_systematic        5a
_chemical_name_common            wb12feb15_2
_chemical_formula_moiety         ?
_chemical_formula_sum            'C19 H41 Fe N O3 P2'
_chemical_formula_iupac          ?
_chemical_formula_weight         449.32
_chemical_absolute_configuration ?

_chemical_melting_point          ?

_space_group_crystal_system      tetragonal
_space_group_name_H-M_alt        'P 41'
_space_group_name_Hall           'P 4w'
loop_
_space_group_symop_operation_xyz
'x, y, z'
'-x, -y, z+1/2'
'-y, x, z+1/4'
'y, -x, z+3/4'

_cell_length_a                   11.736(3)
_cell_length_b                   11.736(3)
_cell_length_c                   16.678(5)
_cell_angle_alpha                90
_cell_angle_beta                 90
_cell_angle_gamma                90
_cell_volume                     2297.1(14)
_cell_formula_units_Z            4
_cell_measurement_reflns_used    1539
_cell_measurement_theta_min      2.4544
_cell_measurement_theta_max      17.6268
_cell_measurement_temperature    183.(2)

_exptl_crystal_description       needle
_exptl_crystal_colour            'clear light gold-yellow'
_exptl_crystal_size_max          0.300
_exptl_crystal_size_mid          0.140
_exptl_crystal_size_min          0.120
_exptl_crystal_density_diffrn    1.299
_exptl_crystal_density_meas      ?
_exptl_crystal_density_method    'not measured'
_exptl_crystal_F_000             968

_exptl_absorpt_coefficient_mu    0.813
_exptl_absorpt_correction_type   multi-scan
_exptl_absorpt_process_details   'SADABS V2014/5 (Bruker AXS Inc.)'
_exptl_absorpt_correction_T_min  0.82
_exptl_absorpt_correction_T_max  0.91

_exptl_special_details           
;
;

_diffrn_ambient_temperature      183.(2)

_diffrn_source                   ?
_diffrn_source_type              ?

_diffrn_radiation_type           ?
_diffrn_radiation_wavelength     0.71073
_diffrn_radiation_monochromator  ?

_diffrn_measurement_device_type  ?
_diffrn_measurement_method       ?

_diffrn_detector_area_resol_mean 10.4167

_diffrn_reflns_number            18179
_diffrn_reflns_av_R_equivalents  0.2413
_diffrn_reflns_av_unetI/netI     0.3082
_diffrn_reflns_theta_min         2.12
_diffrn_reflns_theta_max         27.46
_diffrn_reflns_theta_full        27.46
_diffrn_measured_fraction_theta_max 0.913
_diffrn_measured_fraction_theta_full 0.913
_diffrn_reflns_limit_h_min       -15
_diffrn_reflns_limit_h_max       15
_diffrn_reflns_limit_k_min       -15
_diffrn_reflns_limit_k_max       14
_diffrn_reflns_limit_l_min       -18
_diffrn_reflns_limit_l_max       19

_refine_special_details          
;
;

_reflns_number_total             4587
_reflns_number_gt                2369
_reflns_threshold_expression     'I > 2\s(I)'

_refine_ls_structure_factor_coef Fsqd
_refine_ls_matrix_type           full
_refine_ls_R_factor_all          0.2182
_refine_ls_R_factor_gt           0.0883
_refine_ls_wR_factor_gt          0.1222
_refine_ls_wR_factor_ref         0.1515
_refine_ls_goodness_of_fit_ref   1.014
_refine_ls_restrained_S_all      1.014
_refine_ls_number_reflns         4587
_refine_ls_number_parameters     247
_refine_ls_number_restraints     1
_refine_ls_number_constraints    ?
_refine_ls_hydrogen_treatment    mixed
_refine_ls_weighting_scheme      calc
_refine_ls_weighting_details     
'w=1/[\s^2^(Fo^2^)+(0.0515P)^2^] where P=(Fo^2^+2Fc^2^)/3'

_atom_sites_solution_hydrogens   mixed
_atom_sites_solution_primary     ?
_atom_sites_solution_secondary   ?

_refine_ls_shift/su_max          0.846
_refine_ls_shift/su_mean         0.066
_refine_diff_density_max         0.764
_refine_diff_density_min         -0.539
_refine_ls_extinction_method     none
_refine_ls_extinction_coef       ?
_refine_ls_abs_structure_details 
;
Flack x determined using 739 quotients [(I+)-(I-)]/[(I+)+(I-)]
(Parsons, Flack and Wagner, Acta Cryst. B69 (2013) 249-259).
;
_refine_ls_abs_structure_Flack   0.01(2)

loop_
_atom_type_symbol
_atom_type_description
_atom_type_scat_dispersion_real
_atom_type_scat_dispersion_imag
_atom_type_scat_source
C C 0.0033 0.0016 'International Tables Vol C Tables 4.2.6.8 and 6.1.1.4'
H H 0.0000 0.0000 'International Tables Vol C Tables 4.2.6.8 and 6.1.1.4'
N N 0.0061 0.0033 'International Tables Vol C Tables 4.2.6.8 and 6.1.1.4'
O O 0.0106 0.0060 'International Tables Vol C Tables 4.2.6.8 and 6.1.1.4'
P P 0.1023 0.0942 'International Tables Vol C Tables 4.2.6.8 and 6.1.1.4'
Fe Fe 0.3463 0.8444 'International Tables Vol C Tables 4.2.6.8 and 6.1.1.4'

_computing_data_collection       ?
_computing_cell_refinement       'SAINT V8.34A (Bruker AXS Inc., 2013)'
_computing_data_reduction        'SAINT V8.34A (Bruker AXS Inc., 2013)'
_computing_structure_solution    ?
_computing_structure_refinement  'SHELXL-2014/7 (Sheldrick, 2014)'
_computing_molecular_graphics    ?
_computing_publication_material  ?

loop_
_atom_site_type_symbol
_atom_site_label
_atom_site_fract_x
_atom_site_fract_y
_atom_site_fract_z
_atom_site_U_iso_or_equiv
_atom_site_adp_type
_atom_site_calc_flag
_atom_site_refinement_flags_adp
_atom_site_refinement_flags_occupancy
_atom_site_refinement_flags_posn
_atom_site_occupancy
_atom_site_disorder_assembly
_atom_site_disorder_group
C C1 0.6249(11) 1.1201(12) 0.5849(10) 0.035(4) Uani d . . . 1 . .
H H1 0.6761 1.1818 0.5772 0.042 Uiso calc U . R 1 . .
C C2 0.4389(10) 0.9105(10) 0.6019(8) 0.022(3) Uani d . . . 1 . .
C C3 0.8189(10) 0.8970(11) 0.5324(9) 0.044(4) Uani d . . . 1 . .
H H3A 0.7806 0.9709 0.5368 0.066 Uiso calc U . R 1 . .
H H3B 0.8368 0.8816 0.4761 0.066 Uiso calc U . R 1 . .
H H3C 0.8895 0.8983 0.5638 0.066 Uiso calc U . R 1 . .
C C4 0.7404(9) 0.8033(10) 0.5647(8) 0.030(3) Uani d . . . 1 . .
H H4 0.7801 0.7288 0.5565 0.036 Uiso calc U . R 1 . .
C C5 0.7189(10) 0.8166(12) 0.6549(8) 0.042(4) Uani d . . . 1 . .
H H5A 0.792 0.8205 0.6832 0.062 Uiso calc U . R 1 . .
H H5B 0.6753 0.7511 0.6745 0.062 Uiso calc U . R 1 . .
H H5C 0.6757 0.8867 0.6646 0.062 Uiso calc U . R 1 . .
C C6 0.6333(11) 0.5611(10) 0.5546(9) 0.046(4) Uani d . . . 1 . .
H H6A 0.5937 0.4894 0.566 0.07 Uiso calc U . R 1 . .
H H6B 0.684 0.5799 0.5994 0.07 Uiso calc U . R 1 . .
H H6C 0.6782 0.553 0.5054 0.07 Uiso calc U . R 1 . .
C C7 0.5462(9) 0.6560(9) 0.5438(8) 0.024(3) Uani d . . . 1 . .
H H7 0.5104 0.6688 0.5975 0.029 Uiso calc U . R 1 . .
C C8 0.4513(10) 0.6151(9) 0.4880(8) 0.033(4) Uani d . . . 1 . .
H H8A 0.483 0.5996 0.4348 0.049 Uiso calc U . R 1 . .
H H8B 0.3926 0.6741 0.4838 0.049 Uiso calc U . R 1 . .
H H8C 0.4175 0.5452 0.5097 0.049 Uiso calc U . R 1 . .
C C9 0.6431(10) 0.7752(10) 0.4049(8) 0.033(4) Uani d . . . 1 . .
H H9A 0.7172 0.8123 0.3938 0.04 Uiso calc U . R 1 . .
H H9B 0.65 0.693 0.3926 0.04 Uiso calc U . R 1 . .
C C10 0.5455(13) 0.8312(11) 0.3522(9) 0.052(4) Uani d . . . 1 . .
H H10A 0.5704 0.8359 0.2956 0.062 Uiso calc U . R 1 . .
H H10B 0.476 0.7835 0.3546 0.062 Uiso calc U . R 1 . .
C C11 0.6193(13) 1.0202(13) 0.3623(10) 0.076(6) Uani d . . . 1 . .
H H11A 0.6891 0.987 0.3844 0.114 Uiso calc U . R 1 . .
H H11B 0.6072 1.096 0.3854 0.114 Uiso calc U . R 1 . .
H H11C 0.6264 1.0265 0.3039 0.114 Uiso calc U . R 1 . .
C C12 0.4248(13) 0.9881(14) 0.3335(10) 0.064(5) Uani d . . . 1 . .
H H12A 0.3666 0.9274 0.328 0.076 Uiso calc U . R 1 . .
H H12B 0.4528 1.0072 0.2792 0.076 Uiso calc U . R 1 . .
C C13 0.3704(10) 1.0931(10) 0.3708(8) 0.032(4) Uani d . . . 1 . .
H H13A 0.2997 1.1136 0.3418 0.038 Uiso calc U . R 1 . .
H H13B 0.4234 1.1586 0.3684 0.038 Uiso calc U . R 1 . .
C C14 0.1620(10) 0.9177(11) 0.5402(8) 0.042(4) Uani d . . . 1 . .
H H14A 0.1526 0.967 0.5871 0.063 Uiso calc U . R 1 . .
H H14B 0.2226 0.8621 0.5506 0.063 Uiso calc U . R 1 . .
H H14C 0.0904 0.8774 0.5295 0.063 Uiso calc U . R 1 . .
C C15 0.1943(9) 0.9909(10) 0.4666(8) 0.027(3) Uani d . . . 1 . .
H H15 0.2005 0.9363 0.4207 0.032 Uiso calc U . R 1 . .
C C16 0.0970(11) 1.0725(12) 0.4444(10) 0.057(5) Uani d . . . 1 . .
H H16A 0.0322 1.0287 0.4239 0.086 Uiso calc U . R 1 . .
H H16B 0.1232 1.1257 0.4031 0.086 Uiso calc U . R 1 . .
H H16C 0.0735 1.1153 0.4921 0.086 Uiso calc U . R 1 . .
C C17 0.3934(11) 1.2864(9) 0.5064(10) 0.052(4) Uani d . . . 1 . .
H H17A 0.3978 1.3428 0.5496 0.078 Uiso calc U . R 1 . .
H H17B 0.3677 1.3237 0.457 0.078 Uiso calc U . R 1 . .
H H17C 0.4689 1.2529 0.4976 0.078 Uiso calc U . R 1 . .
C C18 0.3091(11) 1.1928(9) 0.5295(8) 0.034(4) Uani d . . . 1 . .
H H18 0.2307 1.2188 0.5149 0.041 Uiso calc U . R 1 . .
C C19 0.3121(12) 1.1698(10) 0.6204(9) 0.046(4) Uani d . . . 1 . .
H H19A 0.389 1.146 0.636 0.069 Uiso calc U . R 1 . .
H H19B 0.2577 1.1094 0.6336 0.069 Uiso calc U . R 1 . .
H H19C 0.2916 1.2396 0.6493 0.069 Uiso calc U . R 1 . .
Fe Fe1 0.48073(13) 0.93989(13) 0.50762(10) 0.0158(4) Uani d . . . 1 . .
H H20 0.405(7) 0.848(7) 0.503(7) 0.024 Uiso d U . . 1 . .
N N1 0.5202(8) 0.9453(8) 0.3823(6) 0.022(3) Uani d . . . 1 . .
O O1 0.5899(7) 1.0714(7) 0.5215(6) 0.038(3) Uani d . . . 1 . .
O O2 0.6018(9) 1.0984(8) 0.6531(7) 0.062(3) Uani d . . . 1 . .
O O3 0.4055(7) 0.8834(7) 0.6665(6) 0.037(3) Uani d . . . 1 . .
P P1 0.6024(2) 0.7960(2) 0.5101(2) 0.0197(7) Uani d . . . 1 . .
P P2 0.3376(3) 1.0565(2) 0.47682(19) 0.0195(8) Uani d . . . 1 . .

loop_
_atom_site_aniso_label
_atom_site_aniso_U_11
_atom_site_aniso_U_22
_atom_site_aniso_U_33
_atom_site_aniso_U_12
_atom_site_aniso_U_13
_atom_site_aniso_U_23
C1 0.039(9) 0.039(9) 0.027(12) -0.013(7) 0.008(8) -0.006(8)
C2 0.024(7) 0.027(7) 0.014(9) 0.004(5) 0.002(6) -0.008(6)
C3 0.025(7) 0.058(10) 0.050(13) -0.006(7) 0.011(7) -0.009(8)
C4 0.016(7) 0.040(8) 0.035(10) -0.004(6) 0.004(6) -0.002(7)
C5 0.040(9) 0.073(10) 0.012(10) -0.002(7) -0.014(7) -0.006(7)
C6 0.050(9) 0.035(8) 0.053(12) 0.008(7) 0.000(8) 0.008(8)
C7 0.024(7) 0.023(7) 0.026(9) 0.006(6) 0.005(6) 0.001(6)
C8 0.045(8) 0.024(7) 0.029(11) -0.011(6) 0.003(7) 0.002(6)
C9 0.036(8) 0.027(8) 0.036(10) 0.012(6) 0.011(7) 0.004(7)
C10 0.096(13) 0.043(9) 0.016(11) 0.018(8) 0.016(8) -0.001(7)
C11 0.060(11) 0.127(16) 0.041(14) -0.047(11) 0.026(10) -0.029(11)
C12 0.068(11) 0.114(14) 0.009(11) 0.023(10) 0.005(8) 0.006(9)
C13 0.025(8) 0.033(8) 0.038(10) 0.007(6) 0.005(7) 0.009(7)
C14 0.026(8) 0.062(10) 0.037(11) -0.002(7) 0.005(7) 0.011(8)
C15 0.022(7) 0.038(8) 0.022(9) -0.003(6) -0.010(6) 0.006(6)
C16 0.036(9) 0.053(10) 0.083(15) -0.003(7) -0.021(9) 0.022(9)
C17 0.063(9) 0.016(7) 0.077(12) -0.020(6) 0.007(10) -0.012(9)
C18 0.043(8) 0.031(8) 0.029(11) 0.007(6) 0.002(7) -0.011(6)
C19 0.072(11) 0.033(9) 0.032(12) -0.007(7) 0.008(9) -0.011(7)
Fe1 0.0211(9) 0.0203(9) 0.0061(10) -0.0021(8) 0.0001(9) -0.0002(9)
N1 0.025(6) 0.025(6) 0.016(7) 0.003(5) 0.008(5) -0.008(5)
O1 0.038(5) 0.041(5) 0.037(8) -0.012(4) -0.001(5) -0.009(5)
O2 0.090(9) 0.064(8) 0.031(9) -0.033(6) -0.008(7) -0.003(6)
O3 0.051(6) 0.036(6) 0.023(7) -0.013(5) 0.005(5) 0.004(5)
P1 0.0181(16) 0.0250(17) 0.016(2) -0.0006(13) 0.0008(17) 0.0003(18)
P2 0.0268(19) 0.0171(17) 0.015(2) -0.0005(14) -0.0010(15) -0.0006(15)

_geom_special_details            
;
All esds (except the esd in the dihedral angle between two l.s. planes)
are estimated using the full covariance matrix.  The cell esds are taken
into account individually in the estimation of esds in distances, angles
and torsion angles; correlations between esds in cell parameters are only
used when they are defined by crystal symmetry.  An approximate (isotropic)
treatment of cell esds is used for estimating esds involving l.s. planes.
;

loop_
_geom_bond_atom_site_label_1
_geom_bond_atom_site_label_2
_geom_bond_site_symmetry_2
_geom_bond_distance
_geom_bond_publ_flag
C1 O2 . 1.196(15) ?
C1 O1 . 1.270(16) ?
C1 H1 . 0.95 ?
C2 O3 . 1.190(14) ?
C2 Fe1 . 1.683(14) ?
C3 C4 . 1.532(16) ?
C3 H3A . 0.98 ?
C3 H3B . 0.98 ?
C3 H3C . 0.98 ?
C4 C5 . 1.534(17) ?
C4 P1 . 1.859(12) ?
C4 H4 . 1.0 ?
C5 H5A . 0.98 ?
C5 H5B . 0.98 ?
C5 H5C . 0.98 ?
C6 C7 . 1.522(14) ?
C6 H6A . 0.98 ?
C6 H6B . 0.98 ?
C6 H6C . 0.98 ?
C7 C8 . 1.529(16) ?
C7 P1 . 1.857(11) ?
C7 H7 . 1.0 ?
C8 H8A . 0.98 ?
C8 H8B . 0.98 ?
C8 H8C . 0.98 ?
C9 C10 . 1.587(17) ?
C9 P1 . 1.835(14) ?
C9 H9A . 0.99 ?
C9 H9B . 0.99 ?
C10 N1 . 1.461(14) ?
C10 H10A . 0.99 ?
C10 H10B . 0.99 ?
C11 N1 . 1.495(15) ?
C11 H11A . 0.98 ?
C11 H11B . 0.98 ?
C11 H11C . 0.98 ?
C12 N1 . 1.473(17) ?
C12 C13 . 1.521(17) ?
C12 H12A . 0.99 ?
C12 H12B . 0.99 ?
C13 P2 . 1.859(14) ?
C13 H13A . 0.99 ?
C13 H13B . 0.99 ?
C14 C15 . 1.546(17) ?
C14 H14A . 0.98 ?
C14 H14B . 0.98 ?
C14 H14C . 0.98 ?
C15 C16 . 1.536(15) ?
C15 P2 . 1.858(11) ?
C15 H15 . 1.0 ?
C16 H16A . 0.98 ?
C16 H16B . 0.98 ?
C16 H16C . 0.98 ?
C17 C18 . 1.529(16) ?
C17 H17A . 0.98 ?
C17 H17B . 0.98 ?
C17 H17C . 0.98 ?
C18 C19 . 1.540(19) ?
C18 P2 . 1.855(12) ?
C18 H18 . 1.0 ?
C19 H19A . 0.98 ?
C19 H19B . 0.98 ?
C19 H19C . 0.98 ?
Fe1 O1 . 2.019(8) ?
Fe1 N1 . 2.141(10) ?
Fe1 P1 . 2.212(3) ?
Fe1 P2 . 2.227(3) ?
Fe1 H20 . 1.40(9) ?

loop_
_geom_angle_atom_site_label_1
_geom_angle_atom_site_label_2
_geom_angle_atom_site_label_3
_geom_angle_site_symmetry_1
_geom_angle_site_symmetry_3
_geom_angle
_geom_angle_publ_flag
O2 C1 O1 . . 128.5(13) ?
O2 C1 H1 . . 115.8 ?
O1 C1 H1 . . 115.7 ?
O3 C2 Fe1 . . 175.5(11) ?
C4 C3 H3A . . 109.5 ?
C4 C3 H3B . . 109.4 ?
H3A C3 H3B . . 109.5 ?
C4 C3 H3C . . 109.5 ?
H3A C3 H3C . . 109.5 ?
H3B C3 H3C . . 109.5 ?
C3 C4 C5 . . 111.7(11) ?
C3 C4 P1 . . 112.7(9) ?
C5 C4 P1 . . 110.0(8) ?
C3 C4 H4 . . 107.4 ?
C5 C4 H4 . . 107.4 ?
P1 C4 H4 . . 107.4 ?
C4 C5 H5A . . 109.5 ?
C4 C5 H5B . . 109.4 ?
H5A C5 H5B . . 109.5 ?
C4 C5 H5C . . 109.5 ?
H5A C5 H5C . . 109.5 ?
H5B C5 H5C . . 109.5 ?
C7 C6 H6A . . 109.5 ?
C7 C6 H6B . . 109.5 ?
H6A C6 H6B . . 109.5 ?
C7 C6 H6C . . 109.5 ?
H6A C6 H6C . . 109.5 ?
H6B C6 H6C . . 109.5 ?
C6 C7 C8 . . 109.3(10) ?
C6 C7 P1 . . 116.4(8) ?
C8 C7 P1 . . 110.7(8) ?
C6 C7 H7 . . 106.6 ?
C8 C7 H7 . . 106.6 ?
P1 C7 H7 . . 106.6 ?
C7 C8 H8A . . 109.5 ?
C7 C8 H8B . . 109.5 ?
H8A C8 H8B . . 109.5 ?
C7 C8 H8C . . 109.5 ?
H8A C8 H8C . . 109.5 ?
H8B C8 H8C . . 109.5 ?
C10 C9 P1 . . 106.7(8) ?
C10 C9 H9A . . 110.4 ?
P1 C9 H9A . . 110.4 ?
C10 C9 H9B . . 110.4 ?
P1 C9 H9B . . 110.4 ?
H9A C9 H9B . . 108.6 ?
N1 C10 C9 . . 109.6(11) ?
N1 C10 H10A . . 109.8 ?
C9 C10 H10A . . 109.7 ?
N1 C10 H10B . . 109.7 ?
C9 C10 H10B . . 109.8 ?
H10A C10 H10B . . 108.2 ?
N1 C11 H11A . . 109.5 ?
N1 C11 H11B . . 109.4 ?
H11A C11 H11B . . 109.5 ?
N1 C11 H11C . . 109.5 ?
H11A C11 H11C . . 109.5 ?
H11B C11 H11C . . 109.5 ?
N1 C12 C13 . . 111.6(12) ?
N1 C12 H12A . . 109.3 ?
C13 C12 H12A . . 109.2 ?
N1 C12 H12B . . 109.4 ?
C13 C12 H12B . . 109.3 ?
H12A C12 H12B . . 107.9 ?
C12 C13 P2 . . 106.8(9) ?
C12 C13 H13A . . 110.4 ?
P2 C13 H13A . . 110.4 ?
C12 C13 H13B . . 110.3 ?
P2 C13 H13B . . 110.4 ?
H13A C13 H13B . . 108.6 ?
C15 C14 H14A . . 109.5 ?
C15 C14 H14B . . 109.5 ?
H14A C14 H14B . . 109.5 ?
C15 C14 H14C . . 109.5 ?
H14A C14 H14C . . 109.5 ?
H14B C14 H14C . . 109.5 ?
C16 C15 C14 . . 110.8(11) ?
C16 C15 P2 . . 115.9(8) ?
C14 C15 P2 . . 112.3(8) ?
C16 C15 H15 . . 105.6 ?
C14 C15 H15 . . 105.7 ?
P2 C15 H15 . . 105.6 ?
C15 C16 H16A . . 109.5 ?
C15 C16 H16B . . 109.4 ?
H16A C16 H16B . . 109.5 ?
C15 C16 H16C . . 109.5 ?
H16A C16 H16C . . 109.5 ?
H16B C16 H16C . . 109.5 ?
C18 C17 H17A . . 109.5 ?
C18 C17 H17B . . 109.5 ?
H17A C17 H17B . . 109.5 ?
C18 C17 H17C . . 109.5 ?
H17A C17 H17C . . 109.5 ?
H17B C17 H17C . . 109.5 ?
C17 C18 C19 . . 111.1(12) ?
C17 C18 P2 . . 112.6(9) ?
C19 C18 P2 . . 108.2(8) ?
C17 C18 H18 . . 108.3 ?
C19 C18 H18 . . 108.3 ?
P2 C18 H18 . . 108.3 ?
C18 C19 H19A . . 109.5 ?
C18 C19 H19B . . 109.5 ?
H19A C19 H19B . . 109.5 ?
C18 C19 H19C . . 109.5 ?
H19A C19 H19C . . 109.5 ?
H19B C19 H19C . . 109.5 ?
C2 Fe1 O1 . . 103.6(5) ?
C2 Fe1 N1 . . 168.8(5) ?
O1 Fe1 N1 . . 87.2(4) ?
C2 Fe1 P1 . . 90.8(4) ?
O1 Fe1 P1 . . 99.9(3) ?
N1 Fe1 P1 . . 84.4(3) ?
C2 Fe1 P2 . . 97.0(4) ?
O1 Fe1 P2 . . 92.0(3) ?
N1 Fe1 P2 . . 85.4(3) ?
P1 Fe1 P2 . . 163.86(14) ?
C2 Fe1 H20 . . 73.(5) ?
O1 Fe1 H20 . . 177.(5) ?
N1 Fe1 H20 . . 96.(5) ?
P1 Fe1 H20 . . 80.(3) ?
P2 Fe1 H20 . . 89.(3) ?
C10 N1 C12 . . 106.0(11) ?
C10 N1 C11 . . 107.7(11) ?
C12 N1 C11 . . 105.5(12) ?
C10 N1 Fe1 . . 110.6(8) ?
C12 N1 Fe1 . . 112.7(8) ?
C11 N1 Fe1 . . 113.8(8) ?
C1 O1 Fe1 . . 130.1(9) ?
C9 P1 C7 . . 105.3(6) ?
C9 P1 C4 . . 104.3(6) ?
C7 P1 C4 . . 101.7(6) ?
C9 P1 Fe1 . . 104.6(4) ?
C7 P1 Fe1 . . 116.9(4) ?
C4 P1 Fe1 . . 122.4(4) ?
C18 P2 C15 . . 103.8(6) ?
C18 P2 C13 . . 106.8(6) ?
C15 P2 C13 . . 101.3(6) ?
C18 P2 Fe1 . . 123.8(5) ?
C15 P2 Fe1 . . 116.7(4) ?
C13 P2 Fe1 . . 101.8(4) ?

loop_
_geom_torsion_atom_site_label_1
_geom_torsion_atom_site_label_2
_geom_torsion_atom_site_label_3
_geom_torsion_atom_site_label_4
_geom_torsion_site_symmetry_1
_geom_torsion_site_symmetry_2
_geom_torsion_site_symmetry_3
_geom_torsion_site_symmetry_4
_geom_torsion
_geom_torsion_publ_flag
P1 C9 C10 N1 . . . . 48.3(13) ?
N1 C12 C13 P2 . . . . -51.5(13) ?
C9 C10 N1 C12 . . . . -176.7(11) ?
C9 C10 N1 C11 . . . . 70.8(15) ?
C9 C10 N1 Fe1 . . . . -54.2(12) ?
C13 C12 N1 C10 . . . . 166.0(12) ?
C13 C12 N1 C11 . . . . -79.9(14) ?
C13 C12 N1 Fe1 . . . . 44.9(14) ?
O2 C1 O1 Fe1 . . . . 1.(2) ?
C10 C9 P1 C7 . . . . 102.6(9) ?
C10 C9 P1 C4 . . . . -150.7(8) ?
C10 C9 P1 Fe1 . . . . -21.1(9) ?
C6 C7 P1 C9 . . . . 71.4(11) ?
C8 C7 P1 C9 . . . . -54.2(9) ?
C6 C7 P1 C4 . . . . -37.2(11) ?
C8 C7 P1 C4 . . . . -162.8(8) ?
C6 C7 P1 Fe1 . . . . -173.1(8) ?
C8 C7 P1 Fe1 . . . . 61.3(9) ?
C3 C4 P1 C9 . . . . 56.6(10) ?
C5 C4 P1 C9 . . . . -178.0(9) ?
C3 C4 P1 C7 . . . . 165.9(9) ?
C5 C4 P1 C7 . . . . -68.7(10) ?
C3 C4 P1 Fe1 . . . . -61.4(10) ?
C5 C4 P1 Fe1 . . . . 64.0(10) ?
C17 C18 P2 C15 . . . . -149.1(10) ?
C19 C18 P2 C15 . . . . 87.8(10) ?
C17 C18 P2 C13 . . . . -42.6(11) ?
C19 C18 P2 C13 . . . . -165.7(9) ?
C17 C18 P2 Fe1 . . . . 74.8(11) ?
C19 C18 P2 Fe1 . . . . -48.3(10) ?
C16 C15 P2 C18 . . . . 40.8(12) ?
C14 C15 P2 C18 . . . . -88.0(10) ?
C16 C15 P2 C13 . . . . -69.8(12) ?
C14 C15 P2 C13 . . . . 161.4(9) ?
C16 C15 P2 Fe1 . . . . -179.4(9) ?
C14 C15 P2 Fe1 . . . . 51.9(10) ?
C12 C13 P2 C18 . . . . 164.8(9) ?
C12 C13 P2 C15 . . . . -86.9(9) ?
C12 C13 P2 Fe1 . . . . 33.7(9) ?

_shelx_res_file                  
;
wb12feb15_2_0ma_a_a_a.res created by SHELXL-2014/7


TITL wb12feb15_2_0ma_a_a_a.res in P4(1)
CELL  0.71073  11.7359  11.7359  16.6781   90.000   90.000   90.000
ZERR    4.000   0.0030   0.0030   0.0050    0.000    0.000    0.000
LATT -1
SYMM -X, -Y, 1/2+Z
SYMM -Y, X, 1/4+Z
SYMM Y, -X, 3/4+Z
SFAC C  H  N  O  P  Fe
UNIT 76  164  4  12  8  4
L.S. 2
BOND $H
CONF
ACTA
FMAP 2
PLAN 8
SIZE 0.120 0.140 0.300
TEMP -89.830
WGHT    0.051500
FVAR       0.45554
C1    1    0.624906    1.120095    0.584933    11.00000    0.03887    0.03945 =
         0.02733   -0.00556    0.00756   -0.01343
AFIX  43
H1    2    0.676084    1.181839    0.577189    11.00000   -1.20000
AFIX   0
C2    1    0.438885    0.910480    0.601872    11.00000    0.02434    0.02683 =
         0.01402   -0.00774    0.00155    0.00401
C3    1    0.818925    0.896995    0.532433    11.00000    0.02458    0.05756 =
         0.04966   -0.00908    0.01059   -0.00606
AFIX 137
H3A   2    0.780639    0.970940    0.536844    11.00000   -1.50000
H3B   2    0.836831    0.881623    0.476068    11.00000   -1.50000
H3C   2    0.889544    0.898350    0.563777    11.00000   -1.50000
AFIX   0
C4    1    0.740378    0.803298    0.564655    11.00000    0.01641    0.03976 =
         0.03490   -0.00169    0.00438   -0.00444
AFIX  13
H4    2    0.780100    0.728812    0.556492    11.00000   -1.20000
AFIX   0
C5    1    0.718910    0.816596    0.654877    11.00000    0.03970    0.07307 =
         0.01222   -0.00585   -0.01381   -0.00250
AFIX 137
H5A   2    0.791996    0.820530    0.683163    11.00000   -1.50000
H5B   2    0.675308    0.751057    0.674486    11.00000   -1.50000
H5C   2    0.675708    0.886698    0.664633    11.00000   -1.50000
AFIX   0
C6    1    0.633269    0.561113    0.554584    11.00000    0.05038    0.03525 =
         0.05347    0.00812    0.00043    0.00810
AFIX 137
H6A   2    0.593698    0.489376    0.565952    11.00000   -1.50000
H6B   2    0.683972    0.579877    0.599366    11.00000   -1.50000
H6C   2    0.678193    0.552986    0.505384    11.00000   -1.50000
AFIX   0
C7    1    0.546210    0.656000    0.543791    11.00000    0.02370    0.02278 =
         0.02565    0.00134    0.00519    0.00649
AFIX  13
H7    2    0.510434    0.668840    0.597454    11.00000   -1.20000
AFIX   0
C8    1    0.451326    0.615059    0.488004    11.00000    0.04462    0.02368 =
         0.02940    0.00231    0.00342   -0.01089
AFIX 137
H8A   2    0.483037    0.599564    0.434751    11.00000   -1.50000
H8B   2    0.392622    0.674144    0.483794    11.00000   -1.50000
H8C   2    0.417488    0.545222    0.509701    11.00000   -1.50000
AFIX   0
C9    1    0.643104    0.775203    0.404892    11.00000    0.03616    0.02714 =
         0.03577    0.00363    0.01133    0.01194
AFIX  23
H9A   2    0.717198    0.812332    0.393824    11.00000   -1.20000
H9B   2    0.649971    0.692954    0.392623    11.00000   -1.20000
AFIX   0
C10   1    0.545489    0.831244    0.352191    11.00000    0.09620    0.04327 =
         0.01605   -0.00064    0.01581    0.01752
AFIX  23
H10A  2    0.570419    0.835900    0.295578    11.00000   -1.20000
H10B  2    0.476026    0.783498    0.354556    11.00000   -1.20000
AFIX   0
C11   1    0.619257    1.020167    0.362291    11.00000    0.06021    0.12724 =
         0.04111   -0.02869    0.02635   -0.04675
AFIX 137
H11A  2    0.689148    0.987023    0.384429    11.00000   -1.50000
H11B  2    0.607196    1.096003    0.385378    11.00000   -1.50000
H11C  2    0.626363    1.026537    0.303917    11.00000   -1.50000
AFIX   0
C12   1    0.424761    0.988060    0.333479    11.00000    0.06838    0.11361 =
         0.00911    0.00565    0.00457    0.02281
AFIX  23
H12A  2    0.366609    0.927446    0.328013    11.00000   -1.20000
H12B  2    0.452840    1.007207    0.279150    11.00000   -1.20000
AFIX   0
C13   1    0.370356    1.093083    0.370825    11.00000    0.02504    0.03281 =
         0.03823    0.00855    0.00550    0.00686
AFIX  23
H13A  2    0.299693    1.113566    0.341784    11.00000   -1.20000
H13B  2    0.423442    1.158551    0.368408    11.00000   -1.20000
AFIX   0
C14   1    0.162030    0.917658    0.540202    11.00000    0.02644    0.06162 =
         0.03696    0.01137    0.00527   -0.00238
AFIX 137
H14A  2    0.152634    0.967033    0.587126    11.00000   -1.50000
H14B  2    0.222569    0.862085    0.550631    11.00000   -1.50000
H14C  2    0.090435    0.877444    0.529529    11.00000   -1.50000
AFIX   0
C15   1    0.194293    0.990875    0.466559    11.00000    0.02153    0.03755 =
         0.02161    0.00588   -0.01047   -0.00269
AFIX  13
H15   2    0.200519    0.936336    0.420700    11.00000   -1.20000
AFIX   0
C16   1    0.096986    1.072518    0.444420    11.00000    0.03582    0.05310 =
         0.08304    0.02165   -0.02097   -0.00322
AFIX 137
H16A  2    0.032158    1.028655    0.423949    11.00000   -1.50000
H16B  2    0.123205    1.125734    0.403067    11.00000   -1.50000
H16C  2    0.073502    1.115263    0.492116    11.00000   -1.50000
AFIX   0
C17   1    0.393432    1.286442    0.506352    11.00000    0.06306    0.01556 =
         0.07661   -0.01184    0.00725   -0.01964
AFIX 137
H17A  2    0.397798    1.342810    0.549595    11.00000   -1.50000
H17B  2    0.367671    1.323689    0.456984    11.00000   -1.50000
H17C  2    0.468883    1.252877    0.497631    11.00000   -1.50000
AFIX   0
C18   1    0.309102    1.192759    0.529514    11.00000    0.04311    0.03110 =
         0.02925   -0.01139    0.00247    0.00685
AFIX  13
H18   2    0.230674    1.218826    0.514921    11.00000   -1.20000
AFIX   0
C19   1    0.312142    1.169845    0.620382    11.00000    0.07195    0.03316 =
         0.03214   -0.01144    0.00793   -0.00677
AFIX 137
H19A  2    0.389024    1.146025    0.636033    11.00000   -1.50000
H19B  2    0.257726    1.109368    0.633630    11.00000   -1.50000
H19C  2    0.291609    1.239557    0.649324    11.00000   -1.50000
AFIX   0
FE1   6    0.480732    0.939892    0.507619    11.00000    0.02107    0.02032 =
         0.00612   -0.00024    0.00009   -0.00205
H20   2    0.404619    0.848271    0.502870    11.00000   -1.50000
N1    3    0.520210    0.945331    0.382350    11.00000    0.02494    0.02464 =
         0.01582   -0.00781    0.00761    0.00260
O1    4    0.589933    1.071372    0.521522    11.00000    0.03807    0.04062 =
         0.03661   -0.00872   -0.00089   -0.01172
O2    4    0.601848    1.098425    0.653116    11.00000    0.09012    0.06401 =
         0.03119   -0.00347   -0.00778   -0.03346
O3    4    0.405534    0.883366    0.666475    11.00000    0.05060    0.03603 =
         0.02329    0.00402    0.00476   -0.01284
P1    5    0.602400    0.795987    0.510139    11.00000    0.01805    0.02503 =
         0.01590    0.00029    0.00084   -0.00065
P2    5    0.337591    1.056518    0.476825    11.00000    0.02681    0.01709 =
         0.01459   -0.00061   -0.00097   -0.00052
HKLF 4

REM  wb12feb15_2_0ma_a_a_a.res in P4(1)
REM R1 =  0.0883 for    2369 Fo > 4sig(Fo)  and  0.2182 for all    4587 data
REM    247 parameters refined using      1 restraints

END

WGHT      0.0467      0.3254

REM Highest difference peak  0.764,  deepest hole -0.539,  1-sigma level  0.109
Q1    1   0.4350  0.8585  0.3360  11.00000  0.05    0.76
Q2    1   0.6290  0.9028  0.3751  11.00000  0.05    0.61
Q3    1   0.4944  1.0455  0.3601  11.00000  0.05    0.52
Q4    1   0.6033  0.9190  0.5390  11.00000  0.05    0.49
Q5    1   0.2088  1.2866  0.4493  11.00000  0.05    0.47
Q6    1   0.4988  1.0786  0.6607  11.00000  0.05    0.47
Q7    1   0.4519  0.7799  0.6528  11.00000  0.05    0.44
Q8    1   0.3607  0.8959  0.3270  11.00000  0.05    0.42
;
_shelx_res_checksum              26072
####################################################################### 
# 
# This file contains crystal structure data downloaded from the 
# Cambridge Structural Database (CSD) hosted by the Cambridge 
# Crystallographic Data Centre (CCDC).
# 
# Full information about CCDC data access policies and citation 
# guidelines are available at http://www.ccdc.cam.ac.uk/access/V1 
# 
# Audit and citation data items may have been added by the CCDC. 
# Please retain this information to preserve the provenance of 
# this file and to allow appropriate attribution of the data. 
# 
#######################################################################

data_I
_database_code_depnum_ccdc_archive 'CCDC 1061157'
_audit_update_record             
;
2015-04-22 deposited with the CCDC.
2015-05-15 downloaded from the CCDC.
;
_chemical_name_systematic        CO2-1a
_chemical_name_common            wb06nov14
_chemical_formula_moiety         ?
_chemical_formula_sum            'C23 H49 Fe N O3 P2'
_chemical_formula_iupac          ?
_chemical_formula_weight         505.42

_chemical_melting_point          ?

_space_group_crystal_system      monoclinic
_space_group_name_H-M_alt        'P 1 21/n 1'
_space_group_name_Hall           '-P 2yn'
loop_
_space_group_symop_operation_xyz
'x, y, z'
'-x+1/2, y+1/2, -z+1/2'
'-x, -y, -z'
'x-1/2, -y-1/2, z-1/2'

_cell_length_a                   15.4197(8)
_cell_length_b                   12.0975(6)
_cell_length_c                   16.0962(8)
_cell_angle_alpha                90
_cell_angle_beta                 114.4980(10)
_cell_angle_gamma                90
_cell_volume                     2732.3(2)
_cell_formula_units_Z            4
_cell_measurement_reflns_used    9831
_cell_measurement_theta_min      2.2229
_cell_measurement_theta_max      23.8111
_cell_measurement_temperature    183.(2)

_exptl_crystal_description       tile
_exptl_crystal_colour            'clear gold'
_exptl_crystal_size_max          0.200
_exptl_crystal_size_mid          0.200
_exptl_crystal_size_min          0.140
_exptl_crystal_density_diffrn    1.229
_exptl_crystal_density_meas      ?
_exptl_crystal_density_method    'not measured'
_exptl_crystal_F_000             1096

_exptl_absorpt_coefficient_mu    0.691
_exptl_absorpt_correction_type   multi-scan
_exptl_absorpt_process_details   'SADABS V2014/4 (Bruker AXS Inc.)'
_exptl_absorpt_correction_T_min  0.82
_exptl_absorpt_correction_T_max  0.91

_exptl_special_details           
;
;

_diffrn_ambient_temperature      183.(2)

_diffrn_source                   ?
_diffrn_source_type              ?

_diffrn_radiation_type           ?
_diffrn_radiation_wavelength     0.71073
_diffrn_radiation_monochromator  ?

_diffrn_measurement_device_type  ?
_diffrn_measurement_method       ?

_diffrn_detector_area_resol_mean 10.4167

_diffrn_reflns_number            34448
_diffrn_reflns_av_R_equivalents  0.0349
_diffrn_reflns_av_unetI/netI     0.0225
_diffrn_reflns_theta_min         2.18
_diffrn_reflns_theta_max         23.86
_diffrn_reflns_theta_full        23.86
_diffrn_measured_fraction_theta_max 0.996
_diffrn_measured_fraction_theta_full 0.996
_diffrn_reflns_limit_h_min       -17
_diffrn_reflns_limit_h_max       17
_diffrn_reflns_limit_k_min       -13
_diffrn_reflns_limit_k_max       13
_diffrn_reflns_limit_l_min       -18
_diffrn_reflns_limit_l_max       17

_refine_special_details          
;
;

_reflns_number_total             4203
_reflns_number_gt                3581
_reflns_threshold_expression     'I > 2\s(I)'

_refine_ls_structure_factor_coef Fsqd
_refine_ls_matrix_type           full
_refine_ls_R_factor_all          0.0509
_refine_ls_R_factor_gt           0.0401
_refine_ls_wR_factor_gt          0.1021
_refine_ls_wR_factor_ref         0.1092
_refine_ls_goodness_of_fit_ref   0.979
_refine_ls_restrained_S_all      0.979
_refine_ls_number_reflns         4203
_refine_ls_number_parameters     284
_refine_ls_number_restraints     0
_refine_ls_number_constraints    ?
_refine_ls_hydrogen_treatment    mixed
_refine_ls_weighting_scheme      calc
_refine_ls_weighting_details     
'w=1/[\s^2^(Fo^2^)+(0.0583P)^2^+3.8483P] where P=(Fo^2^+2Fc^2^)/3'

_atom_sites_solution_hydrogens   mixed
_atom_sites_solution_primary     ?
_atom_sites_solution_secondary   ?

_refine_ls_shift/su_max          0.001
_refine_ls_shift/su_mean         0.000
_refine_diff_density_max         0.709
_refine_diff_density_min         -0.484
_refine_ls_extinction_method     none
_refine_ls_extinction_coef       ?

loop_
_atom_type_symbol
_atom_type_description
_atom_type_scat_dispersion_real
_atom_type_scat_dispersion_imag
_atom_type_scat_source
C C 0.0033 0.0016 'International Tables Vol C Tables 4.2.6.8 and 6.1.1.4'
H H 0.0000 0.0000 'International Tables Vol C Tables 4.2.6.8 and 6.1.1.4'
N N 0.0061 0.0033 'International Tables Vol C Tables 4.2.6.8 and 6.1.1.4'
O O 0.0106 0.0060 'International Tables Vol C Tables 4.2.6.8 and 6.1.1.4'
P P 0.1023 0.0942 'International Tables Vol C Tables 4.2.6.8 and 6.1.1.4'
Fe Fe 0.3463 0.8444 'International Tables Vol C Tables 4.2.6.8 and 6.1.1.4'

_computing_data_collection       ?
_computing_cell_refinement       'SAINT V8.34A (Bruker AXS Inc., 2013)'
_computing_data_reduction        'SAINT V8.34A (Bruker AXS Inc., 2013)'
_computing_structure_solution    ?
_computing_structure_refinement  'SHELXL-2014/6 (Sheldrick, 2014)'
_computing_molecular_graphics    ?
_computing_publication_material  ?

loop_
_atom_site_type_symbol
_atom_site_label
_atom_site_fract_x
_atom_site_fract_y
_atom_site_fract_z
_atom_site_U_iso_or_equiv
_atom_site_adp_type
_atom_site_calc_flag
_atom_site_refinement_flags_adp
_atom_site_refinement_flags_occupancy
_atom_site_refinement_flags_posn
_atom_site_occupancy
_atom_site_disorder_assembly
_atom_site_disorder_group
C C1 0.1226(2) 0.7171(3) 0.5981(2) 0.0401(8) Uani d . . . 1 . .
H H1A 0.143 0.7063 0.6638 0.06 Uiso calc U . R 1 . .
H H1B 0.166 0.6775 0.578 0.06 Uiso calc U . R 1 . .
H H1C 0.0578 0.6885 0.5653 0.06 Uiso calc U . R 1 . .
C C2 0.12419(19) 0.8398(3) 0.5780(2) 0.0305(7) Uani d . . . 1 . .
H H2 0.1005 0.8472 0.5102 0.037 Uiso calc U . R 1 . .
C C3 0.0543(2) 0.9033(3) 0.6054(2) 0.0444(8) Uani d . . . 1 . .
H H3A -0.0106 0.8766 0.5695 0.067 Uiso calc U . R 1 . .
H H3B 0.0578 0.9823 0.5939 0.067 Uiso calc U . R 1 . .
H H3C 0.0708 0.8916 0.6705 0.067 Uiso calc U . R 1 . .
C C4 0.2211(2) 1.0150(3) 0.4721(2) 0.0388(8) Uani d . . . 1 . .
H H4A 0.2119 1.0868 0.4414 0.058 Uiso calc U . R 1 . .
H H4B 0.1664 0.9672 0.4386 0.058 Uiso calc U . R 1 . .
H H4C 0.2794 0.9804 0.4739 0.058 Uiso calc U . R 1 . .
C C5 0.2301(2) 1.0316(2) 0.56956(19) 0.0308(7) Uani d . . . 1 . .
H H5 0.1688 1.0639 0.5656 0.037 Uiso calc U . R 1 . .
C C6 0.3094(2) 1.1135(3) 0.6210(2) 0.0411(8) Uani d . . . 1 . .
H H6A 0.3711 1.0813 0.6303 0.062 Uiso calc U . R 1 . .
H H6B 0.3088 1.1301 0.6804 0.062 Uiso calc U . R 1 . .
H H6C 0.2993 1.1818 0.5855 0.062 Uiso calc U . R 1 . .
C C7 0.6122(3) 0.9275(3) 0.6660(3) 0.0567(10) Uani d . . . 1 . .
H H7A 0.6493 0.9657 0.6379 0.085 Uiso calc U . R 1 . .
H H7B 0.6489 0.925 0.7323 0.085 Uiso calc U . R 1 . .
H H7C 0.5523 0.9672 0.6516 0.085 Uiso calc U . R 1 . .
C C8 0.5906(2) 0.8105(3) 0.6288(2) 0.0430(8) Uani d . . . 1 . .
H H8 0.6526 0.7704 0.648 0.052 Uiso calc U . R 1 . .
C C9 0.5429(3) 0.8117(4) 0.5246(3) 0.0612(11) Uani d . . . 1 . .
H H9A 0.4838 0.8546 0.504 0.092 Uiso calc U . R 1 . .
H H9B 0.5284 0.7357 0.5019 0.092 Uiso calc U . R 1 . .
H H9C 0.5861 0.8454 0.5011 0.092 Uiso calc U . R 1 . .
C C10 0.6392(3) 0.5519(4) 0.6891(4) 0.0965(19) Uani d . . . 1 . .
H H10A 0.6677 0.56 0.7557 0.145 Uiso calc U . R 1 . .
H H10B 0.6737 0.5984 0.6631 0.145 Uiso calc U . R 1 . .
H H10C 0.6431 0.4745 0.6732 0.145 Uiso calc U . R 1 . .
C C11 0.5344(3) 0.5877(3) 0.6507(3) 0.0577(11) Uani d . . . 1 . .
H H11 0.5086 0.5798 0.5828 0.069 Uiso calc U . R 1 . .
C C12 0.4790(4) 0.5098(4) 0.6826(5) 0.1010(19) Uani d . . . 1 . .
H H12A 0.4768 0.4367 0.6555 0.151 Uiso calc U . R 1 . .
H H12B 0.4139 0.5378 0.6639 0.151 Uiso calc U . R 1 . .
H H12C 0.5099 0.5039 0.7493 0.151 Uiso calc U . R 1 . .
C C13 0.2710(2) 0.9290(3) 0.74805(19) 0.0327(7) Uani d . . . 1 . .
H H13A 0.2431 1.0016 0.7517 0.039 Uiso calc U . R 1 . .
H H13B 0.242 0.872 0.7727 0.039 Uiso calc U . R 1 . .
C C14 0.3788(2) 0.9314(3) 0.8035(2) 0.0360(7) Uani d . . . 1 . .
H H14A 0.4048 1.0018 0.7921 0.043 Uiso calc U . R 1 . .
H H14B 0.3934 0.9273 0.8694 0.043 Uiso calc U . R 1 . .
C C15 0.5302(2) 0.8431(3) 0.8279(2) 0.0424(8) Uani d . . . 1 . .
H H15A 0.5483 0.839 0.8945 0.051 Uiso calc U . R 1 . .
H H15B 0.5532 0.9146 0.8147 0.051 Uiso calc U . R 1 . .
C C16 0.5762(2) 0.7488(3) 0.7990(2) 0.0460(9) Uani d . . . 1 . .
H H16A 0.5703 0.6794 0.8289 0.055 Uiso calc U . R 1 . .
H H16B 0.6447 0.7643 0.8176 0.055 Uiso calc U . R 1 . .
C C17 0.3887(2) 0.7294(3) 0.8002(2) 0.0342(7) Uani d . . . 1 . .
C C18 0.3256(2) 0.7484(3) 0.5323(2) 0.0342(7) Uani d . . . 1 . .
C C19 0.2417(5) 0.4337(5) 0.5112(4) 0.1074(19) Uani d . . . 1 . .
H H19A 0.2992 0.3879 0.5308 0.161 Uiso calc U . R 1 . .
H H19B 0.2302 0.4547 0.5646 0.161 Uiso calc U . R 1 . .
H H19C 0.2505 0.5004 0.481 0.161 Uiso calc U . R 1 . .
C C20 0.1608(4) 0.3716(5) 0.4480(4) 0.0967(18) Uani d . . . 1 . .
H H20A 0.1536 0.3028 0.4778 0.116 Uiso calc U . R 1 . .
H H20B 0.102 0.4159 0.4318 0.116 Uiso calc U . R 1 . .
C C21 0.1719(3) 0.3456(3) 0.3701(2) 0.0473(9) Uani d . . . 1 . .
H H21A 0.1861 0.4146 0.3451 0.057 Uiso calc U . R 1 . .
H H21B 0.2282 0.2969 0.3872 0.057 Uiso calc U . R 1 . .
C C22 0.0977(4) 0.2956(5) 0.3032(4) 0.102(2) Uani d . . . 1 . .
H H22A 0.0414 0.3448 0.2839 0.122 Uiso calc U . R 1 . .
H H22B 0.0821 0.2269 0.3277 0.122 Uiso calc U . R 1 . .
C C23 0.1158(5) 0.2684(4) 0.2243(4) 0.108(2) Uani d . . . 1 . .
H H23A 0.1364 0.3349 0.2027 0.162 Uiso calc U . R 1 . .
H H23B 0.0574 0.2397 0.1756 0.162 Uiso calc U . R 1 . .
H H23C 0.166 0.2121 0.2411 0.162 Uiso calc U . R 1 . .
Fe Fe1 0.37123(3) 0.79507(3) 0.64319(3) 0.02566(15) Uani d . . . 1 . .
H H24 0.404(2) 0.892(2) 0.612(2) 0.038 Uiso d U . . 1 . .
N N1 0.42436(16) 0.8369(2) 0.77780(15) 0.0310(6) Uani d . . . 1 . .
O O1 0.34388(14) 0.67776(17) 0.72658(14) 0.0354(5) Uani d . . . 1 . .
O O2 0.40628(17) 0.7067(2) 0.87891(15) 0.0488(6) Uani d . . . 1 . .
O O3 0.29717(17) 0.7188(2) 0.45661(16) 0.0566(7) Uani d . . . 1 . .
P P1 0.24661(5) 0.89695(6) 0.62822(5) 0.02494(19) Uani d . . . 1 . .
P P2 0.51608(5) 0.73381(7) 0.67420(6) 0.0336(2) Uani d . . . 1 . .

loop_
_atom_site_aniso_label
_atom_site_aniso_U_11
_atom_site_aniso_U_22
_atom_site_aniso_U_33
_atom_site_aniso_U_12
_atom_site_aniso_U_13
_atom_site_aniso_U_23
C1 0.0309(17) 0.0417(19) 0.045(2) -0.0069(15) 0.0127(15) -0.0001(15)
C2 0.0229(15) 0.0395(17) 0.0271(16) 0.0010(13) 0.0083(13) 0.0029(13)
C3 0.0282(17) 0.052(2) 0.057(2) 0.0043(15) 0.0217(16) 0.0025(17)
C4 0.0425(18) 0.0436(19) 0.0306(17) 0.0028(15) 0.0154(15) 0.0101(14)
C5 0.0299(15) 0.0327(17) 0.0309(16) 0.0067(13) 0.0136(13) 0.0054(13)
C6 0.049(2) 0.0330(18) 0.0425(19) -0.0017(15) 0.0196(16) 0.0037(15)
C7 0.052(2) 0.061(2) 0.068(3) -0.0148(19) 0.035(2) 0.004(2)
C8 0.0289(17) 0.054(2) 0.051(2) 0.0026(15) 0.0207(16) 0.0115(17)
C9 0.057(2) 0.084(3) 0.054(2) -0.006(2) 0.035(2) 0.011(2)
C10 0.053(3) 0.062(3) 0.188(6) 0.024(2) 0.064(3) 0.034(3)
C11 0.044(2) 0.044(2) 0.093(3) 0.0151(17) 0.036(2) 0.018(2)
C12 0.076(3) 0.062(3) 0.184(6) 0.012(3) 0.073(4) 0.019(3)
C13 0.0352(17) 0.0395(18) 0.0257(16) -0.0003(14) 0.0148(14) -0.0013(13)
C14 0.0414(18) 0.0402(18) 0.0255(16) -0.0062(15) 0.0130(14) -0.0038(14)
C15 0.0262(16) 0.067(2) 0.0247(16) -0.0108(16) 0.0014(14) 0.0084(16)
C16 0.0207(16) 0.072(2) 0.0379(19) 0.0024(16) 0.0044(14) 0.0197(17)
C17 0.0248(16) 0.0412(19) 0.037(2) 0.0014(14) 0.0126(14) 0.0110(15)
C18 0.0233(15) 0.0426(18) 0.0354(19) 0.0067(14) 0.0110(14) 0.0025(15)
C19 0.158(6) 0.088(4) 0.099(4) -0.014(4) 0.076(4) -0.007(3)
C20 0.073(3) 0.097(4) 0.113(5) 0.005(3) 0.032(3) 0.050(4)
C21 0.052(2) 0.052(2) 0.051(2) -0.0192(18) 0.0349(19) -0.0054(18)
C22 0.069(3) 0.115(5) 0.118(5) 0.001(3) 0.035(3) 0.059(4)
C23 0.138(6) 0.067(3) 0.096(4) -0.025(3) 0.025(4) -0.007(3)
Fe1 0.0197(2) 0.0321(3) 0.0230(2) 0.00177(17) 0.00667(18) 0.00432(17)
N1 0.0239(13) 0.0416(15) 0.0226(13) -0.0047(11) 0.0048(10) 0.0059(11)
O1 0.0308(11) 0.0378(12) 0.0343(12) -0.0047(10) 0.0101(10) 0.0063(10)
O2 0.0532(15) 0.0604(16) 0.0326(13) -0.0045(12) 0.0177(11) 0.0180(11)
O3 0.0464(15) 0.082(2) 0.0308(14) 0.0101(13) 0.0059(11) -0.0125(13)
P1 0.0225(4) 0.0309(4) 0.0218(4) 0.0012(3) 0.0095(3) 0.0017(3)
P2 0.0211(4) 0.0408(5) 0.0371(5) 0.0045(3) 0.0102(3) 0.0120(4)

_geom_special_details            
;
All esds (except the esd in the dihedral angle between two l.s. planes)
are estimated using the full covariance matrix.  The cell esds are taken
into account individually in the estimation of esds in distances, angles
and torsion angles; correlations between esds in cell parameters are only
used when they are defined by crystal symmetry.  An approximate (isotropic)
treatment of cell esds is used for estimating esds involving l.s. planes.
;

loop_
_geom_bond_atom_site_label_1
_geom_bond_atom_site_label_2
_geom_bond_site_symmetry_2
_geom_bond_distance
_geom_bond_publ_flag
C1 C2 . 1.522(4) ?
C1 H1A . 0.98 ?
C1 H1B . 0.98 ?
C1 H1C . 0.98 ?
C2 C3 . 1.531(4) ?
C2 P1 . 1.852(3) ?
C2 H2 . 1.0 ?
C3 H3A . 0.98 ?
C3 H3B . 0.98 ?
C3 H3C . 0.98 ?
C4 C5 . 1.530(4) ?
C4 H4A . 0.98 ?
C4 H4B . 0.98 ?
C4 H4C . 0.98 ?
C5 C6 . 1.524(4) ?
C5 P1 . 1.847(3) ?
C5 H5 . 1.0 ?
C6 H6A . 0.98 ?
C6 H6B . 0.98 ?
C6 H6C . 0.98 ?
C7 C8 . 1.518(5) ?
C7 H7A . 0.98 ?
C7 H7B . 0.98 ?
C7 H7C . 0.98 ?
C8 C9 . 1.527(5) ?
C8 P2 . 1.847(3) ?
C8 H8 . 1.0 ?
C9 H9A . 0.98 ?
C9 H9B . 0.98 ?
C9 H9C . 0.98 ?
C10 C11 . 1.533(5) ?
C10 H10A . 0.98 ?
C10 H10B . 0.98 ?
C10 H10C . 0.98 ?
C11 C12 . 1.500(6) ?
C11 P2 . 1.853(4) ?
C11 H11 . 1.0 ?
C12 H12A . 0.98 ?
C12 H12B . 0.98 ?
C12 H12C . 0.98 ?
C13 C14 . 1.527(4) ?
C13 P1 . 1.847(3) ?
C13 H13A . 0.99 ?
C13 H13B . 0.99 ?
C14 N1 . 1.488(4) ?
C14 H14A . 0.99 ?
C14 H14B . 0.99 ?
C15 N1 . 1.493(4) ?
C15 C16 . 1.515(5) ?
C15 H15A . 0.99 ?
C15 H15B . 0.99 ?
C16 P2 . 1.839(3) ?
C16 H16A . 0.99 ?
C16 H16B . 0.99 ?
C17 O2 . 1.212(4) ?
C17 O1 . 1.262(4) ?
C17 N1 . 1.513(4) ?
C18 O3 . 1.167(4) ?
C18 Fe1 . 1.720(3) ?
C19 C20 . 1.451(7) ?
C19 H19A . 0.98 ?
C19 H19B . 0.98 ?
C19 H19C . 0.98 ?
C20 C21 . 1.370(7) ?
C20 H20A . 0.99 ?
C20 H20B . 0.99 ?
C21 C22 . 1.346(7) ?
C21 H21A . 0.99 ?
C21 H21B . 0.99 ?
C22 C23 . 1.448(8) ?
C22 H22A . 0.99 ?
C22 H22B . 0.99 ?
C23 H23A . 0.98 ?
C23 H23B . 0.98 ?
C23 H23C . 0.98 ?
Fe1 N1 . 2.037(2) ?
Fe1 O1 . 2.113(2) ?
Fe1 P2 . 2.2051(8) ?
Fe1 P1 . 2.2104(8) ?
Fe1 H24 . 1.45(3) ?

loop_
_geom_angle_atom_site_label_1
_geom_angle_atom_site_label_2
_geom_angle_atom_site_label_3
_geom_angle_site_symmetry_1
_geom_angle_site_symmetry_3
_geom_angle
_geom_angle_publ_flag
C2 C1 H1A . . 109.5 ?
C2 C1 H1B . . 109.5 ?
H1A C1 H1B . . 109.5 ?
C2 C1 H1C . . 109.5 ?
H1A C1 H1C . . 109.5 ?
H1B C1 H1C . . 109.5 ?
C3 C2 C1 . . 110.6(3) ?
C3 C2 P1 . . 113.5(2) ?
C1 C2 P1 . . 112.0(2) ?
C3 C2 H2 . . 106.7 ?
C1 C2 H2 . . 106.7 ?
P1 C2 H2 . . 106.7 ?
C2 C3 H3A . . 109.5 ?
C2 C3 H3B . . 109.5 ?
H3A C3 H3B . . 109.5 ?
C2 C3 H3C . . 109.5 ?
H3A C3 H3C . . 109.5 ?
H3B C3 H3C . . 109.5 ?
C5 C4 H4A . . 109.5 ?
C5 C4 H4B . . 109.5 ?
H4A C4 H4B . . 109.5 ?
C5 C4 H4C . . 109.5 ?
H4A C4 H4C . . 109.5 ?
H4B C4 H4C . . 109.5 ?
C6 C5 C4 . . 110.7(3) ?
C6 C5 P1 . . 112.7(2) ?
C4 C5 P1 . . 110.1(2) ?
C6 C5 H5 . . 107.7 ?
C4 C5 H5 . . 107.7 ?
P1 C5 H5 . . 107.7 ?
C5 C6 H6A . . 109.5 ?
C5 C6 H6B . . 109.5 ?
H6A C6 H6B . . 109.5 ?
C5 C6 H6C . . 109.5 ?
H6A C6 H6C . . 109.5 ?
H6B C6 H6C . . 109.5 ?
C8 C7 H7A . . 109.5 ?
C8 C7 H7B . . 109.5 ?
H7A C7 H7B . . 109.5 ?
C8 C7 H7C . . 109.5 ?
H7A C7 H7C . . 109.5 ?
H7B C7 H7C . . 109.5 ?
C9 C8 C7 . . 110.6(3) ?
C9 C8 P2 . . 110.1(2) ?
C7 C8 P2 . . 112.6(2) ?
C9 C8 H8 . . 107.8 ?
C7 C8 H8 . . 107.8 ?
P2 C8 H8 . . 107.8 ?
C8 C9 H9A . . 109.5 ?
C8 C9 H9B . . 109.5 ?
H9A C9 H9B . . 109.5 ?
C8 C9 H9C . . 109.5 ?
H9A C9 H9C . . 109.5 ?
H9B C9 H9C . . 109.5 ?
C11 C10 H10A . . 109.5 ?
C11 C10 H10B . . 109.5 ?
H10A C10 H10B . . 109.5 ?
C11 C10 H10C . . 109.5 ?
H10A C10 H10C . . 109.5 ?
H10B C10 H10C . . 109.5 ?
C12 C11 C10 . . 109.8(4) ?
C12 C11 P2 . . 111.9(3) ?
C10 C11 P2 . . 114.3(3) ?
C12 C11 H11 . . 106.8 ?
C10 C11 H11 . . 106.8 ?
P2 C11 H11 . . 106.8 ?
C11 C12 H12A . . 109.5 ?
C11 C12 H12B . . 109.5 ?
H12A C12 H12B . . 109.5 ?
C11 C12 H12C . . 109.5 ?
H12A C12 H12C . . 109.5 ?
H12B C12 H12C . . 109.5 ?
C14 C13 P1 . . 108.3(2) ?
C14 C13 H13A . . 110.0 ?
P1 C13 H13A . . 110.0 ?
C14 C13 H13B . . 110.0 ?
P1 C13 H13B . . 110.0 ?
H13A C13 H13B . . 108.4 ?
N1 C14 C13 . . 110.4(2) ?
N1 C14 H14A . . 109.6 ?
C13 C14 H14A . . 109.6 ?
N1 C14 H14B . . 109.6 ?
C13 C14 H14B . . 109.6 ?
H14A C14 H14B . . 108.1 ?
N1 C15 C16 . . 110.0(3) ?
N1 C15 H15A . . 109.7 ?
C16 C15 H15A . . 109.7 ?
N1 C15 H15B . . 109.7 ?
C16 C15 H15B . . 109.7 ?
H15A C15 H15B . . 108.2 ?
C15 C16 P2 . . 108.8(2) ?
C15 C16 H16A . . 109.9 ?
P2 C16 H16A . . 109.9 ?
C15 C16 H16B . . 109.9 ?
P2 C16 H16B . . 109.9 ?
H16A C16 H16B . . 108.3 ?
O2 C17 O1 . . 131.9(3) ?
O2 C17 N1 . . 119.9(3) ?
O1 C17 N1 . . 108.2(2) ?
O3 C18 Fe1 . . 177.6(3) ?
C20 C19 H19A . . 109.5 ?
C20 C19 H19B . . 109.5 ?
H19A C19 H19B . . 109.5 ?
C20 C19 H19C . . 109.5 ?
H19A C19 H19C . . 109.5 ?
H19B C19 H19C . . 109.5 ?
C21 C20 C19 . . 111.3(4) ?
C21 C20 H20A . . 109.4 ?
C19 C20 H20A . . 109.4 ?
C21 C20 H20B . . 109.4 ?
C19 C20 H20B . . 109.4 ?
H20A C20 H20B . . 108.0 ?
C22 C21 C20 . . 116.6(4) ?
C22 C21 H21A . . 108.1 ?
C20 C21 H21A . . 108.1 ?
C22 C21 H21B . . 108.1 ?
C20 C21 H21B . . 108.1 ?
H21A C21 H21B . . 107.3 ?
C21 C22 C23 . . 113.2(5) ?
C21 C22 H22A . . 108.9 ?
C23 C22 H22A . . 108.9 ?
C21 C22 H22B . . 108.9 ?
C23 C22 H22B . . 108.9 ?
H22A C22 H22B . . 107.7 ?
C22 C23 H23A . . 109.5 ?
C22 C23 H23B . . 109.5 ?
H23A C23 H23B . . 109.5 ?
C22 C23 H23C . . 109.5 ?
H23A C23 H23C . . 109.5 ?
H23B C23 H23C . . 109.5 ?
C18 Fe1 N1 . . 175.12(13) ?
C18 Fe1 O1 . . 109.60(13) ?
N1 Fe1 O1 . . 65.75(9) ?
C18 Fe1 P2 . . 93.69(10) ?
N1 Fe1 P2 . . 85.40(7) ?
O1 Fe1 P2 . . 94.63(6) ?
C18 Fe1 P1 . . 96.15(10) ?
N1 Fe1 P1 . . 85.72(7) ?
O1 Fe1 P1 . . 92.88(6) ?
P2 Fe1 P1 . . 164.85(4) ?
C18 Fe1 H24 . . 87.4(12) ?
N1 Fe1 H24 . . 97.2(12) ?
O1 Fe1 H24 . . 163.0(12) ?
P2 Fe1 H24 . . 83.3(12) ?
P1 Fe1 H24 . . 85.7(12) ?
C14 N1 C15 . . 110.3(2) ?
C14 N1 C17 . . 109.5(2) ?
C15 N1 C17 . . 109.8(2) ?
C14 N1 Fe1 . . 117.28(17) ?
C15 N1 Fe1 . . 117.06(19) ?
C17 N1 Fe1 . . 90.84(17) ?
C17 O1 Fe1 . . 95.07(17) ?
C13 P1 C5 . . 105.91(14) ?
C13 P1 C2 . . 105.28(13) ?
C5 P1 C2 . . 101.92(13) ?
C13 P1 Fe1 . . 102.25(10) ?
C5 P1 Fe1 . . 118.47(10) ?
C2 P1 Fe1 . . 121.48(10) ?
C16 P2 C8 . . 105.54(16) ?
C16 P2 C11 . . 105.47(19) ?
C8 P2 C11 . . 103.06(16) ?
C16 P2 Fe1 . . 102.61(11) ?
C8 P2 Fe1 . . 118.65(11) ?
C11 P2 Fe1 . . 120.00(12) ?

loop_
_geom_torsion_atom_site_label_1
_geom_torsion_atom_site_label_2
_geom_torsion_atom_site_label_3
_geom_torsion_atom_site_label_4
_geom_torsion_site_symmetry_1
_geom_torsion_site_symmetry_2
_geom_torsion_site_symmetry_3
_geom_torsion_site_symmetry_4
_geom_torsion
_geom_torsion_publ_flag
P1 C13 C14 N1 . . . . -43.4(3) ?
N1 C15 C16 P2 . . . . 43.2(3) ?
C19 C20 C21 C22 . . . . -174.9(5) ?
C20 C21 C22 C23 . . . . -178.5(5) ?
C13 C14 N1 C15 . . . . 176.6(2) ?
C13 C14 N1 C17 . . . . -62.4(3) ?
C13 C14 N1 Fe1 . . . . 39.1(3) ?
C16 C15 N1 C14 . . . . -178.1(2) ?
C16 C15 N1 C17 . . . . 61.1(3) ?
C16 C15 N1 Fe1 . . . . -40.5(3) ?
O2 C17 N1 C14 . . . . -64.2(3) ?
O1 C17 N1 C14 . . . . 116.5(3) ?
O2 C17 N1 C15 . . . . 57.1(4) ?
O1 C17 N1 C15 . . . . -122.2(3) ?
O2 C17 N1 Fe1 . . . . 176.3(3) ?
O1 C17 N1 Fe1 . . . . -3.0(2) ?
O2 C17 O1 Fe1 . . . . -176.3(3) ?
N1 C17 O1 Fe1 . . . . 2.9(2) ?
C14 C13 P1 C5 . . . . -95.1(2) ?
C14 C13 P1 C2 . . . . 157.4(2) ?
C14 C13 P1 Fe1 . . . . 29.6(2) ?
C6 C5 P1 C13 . . . . 49.2(2) ?
C4 C5 P1 C13 . . . . 173.3(2) ?
C6 C5 P1 C2 . . . . 159.1(2) ?
C4 C5 P1 C2 . . . . -76.8(2) ?
C6 C5 P1 Fe1 . . . . -64.8(2) ?
C4 C5 P1 Fe1 . . . . 59.4(2) ?
C3 C2 P1 C13 . . . . 42.7(3) ?
C1 C2 P1 C13 . . . . -83.4(2) ?
C3 C2 P1 C5 . . . . -67.6(2) ?
C1 C2 P1 C5 . . . . 166.2(2) ?
C3 C2 P1 Fe1 . . . . 157.89(19) ?
C1 C2 P1 Fe1 . . . . 31.7(3) ?
C15 C16 P2 C8 . . . . 96.5(2) ?
C15 C16 P2 C11 . . . . -154.8(2) ?
C15 C16 P2 Fe1 . . . . -28.4(2) ?
C9 C8 P2 C16 . . . . -175.4(3) ?
C7 C8 P2 C16 . . . . -51.5(3) ?
C9 C8 P2 C11 . . . . 74.2(3) ?
C7 C8 P2 C11 . . . . -161.9(3) ?
C9 C8 P2 Fe1 . . . . -61.2(3) ?
C7 C8 P2 Fe1 . . . . 62.7(3) ?
C12 C11 P2 C16 . . . . 69.6(4) ?
C10 C11 P2 C16 . . . . -56.0(4) ?
C12 C11 P2 C8 . . . . -179.9(3) ?
C10 C11 P2 C8 . . . . 54.5(4) ?
C12 C11 P2 Fe1 . . . . -45.3(4) ?
C10 C11 P2 Fe1 . . . . -170.9(3) ?

_shelx_res_file                  
;
TITL wb06nov14_0m_a.res in P2(1)/n
CELL  0.71073  15.4197  12.0975  16.0962   90.000  114.498   90.000
ZERR    4.000   0.0008   0.0006   0.0008    0.000    0.001    0.000
LATT 1
SYMM 1/2-X, 1/2+Y, 1/2-Z
SFAC C  H  N  O  P  Fe
UNIT 92  196 4 12  8  4
L.S. 10
BOND $H
CONF
ACTA
FMAP 2
PLAN 2
SIZE 0.14 0.20 0.20
TEMP -89.840
WGHT    0.058300    3.848300
FVAR       0.46886
C1    1    0.122599    0.717102    0.598071    11.00000    0.03089    0.04173 =
         0.04473   -0.00007    0.01266   -0.00691
AFIX 137
H1A   2    0.143028    0.706324    0.663841    11.00000   -1.50000
H1B   2    0.165980    0.677499    0.578009    11.00000   -1.50000
H1C   2    0.057763    0.688458    0.565318    11.00000   -1.50000
AFIX   0
C2    1    0.124192    0.839818    0.577952    11.00000    0.02289    0.03947 =
         0.02705    0.00291    0.00827    0.00098
AFIX  13
H2    2    0.100532    0.847180    0.510212    11.00000   -1.20000
AFIX   0
C3    1    0.054252    0.903277    0.605426    11.00000    0.02822    0.05206 =
         0.05685    0.00245    0.02169    0.00434
AFIX 137
H3A   2   -0.010646    0.876569    0.569481    11.00000   -1.50000
H3B   2    0.057793    0.982327    0.593888    11.00000   -1.50000
H3C   2    0.070837    0.891559    0.670497    11.00000   -1.50000
AFIX   0
C4    1    0.221135    1.014996    0.472104    11.00000    0.04254    0.04355 =
         0.03056    0.01006    0.01538    0.00283
AFIX 137
H4A   2    0.211894    1.086777    0.441386    11.00000   -1.50000
H4B   2    0.166399    0.967183    0.438579    11.00000   -1.50000
H4C   2    0.279354    0.980385    0.473911    11.00000   -1.50000
AFIX   0
C5    1    0.230123    1.031611    0.569561    11.00000    0.02988    0.03272 =
         0.03095    0.00535    0.01363    0.00670
AFIX  13
H5    2    0.168829    1.063949    0.565561    11.00000   -1.20000
AFIX   0
C6    1    0.309379    1.113526    0.621038    11.00000    0.04851    0.03304 =
         0.04249    0.00366    0.01962   -0.00174
AFIX 137
H6A   2    0.371053    1.081350    0.630320    11.00000   -1.50000
H6B   2    0.308784    1.130075    0.680399    11.00000   -1.50000
H6C   2    0.299269    1.181832    0.585499    11.00000   -1.50000
AFIX   0
C7    1    0.612194    0.927487    0.665958    11.00000    0.05213    0.06051 =
         0.06760    0.00402    0.03486   -0.01480
AFIX 137
H7A   2    0.649313    0.965743    0.637888    11.00000   -1.50000
H7B   2    0.648889    0.924984    0.732305    11.00000   -1.50000
H7C   2    0.552315    0.967235    0.651643    11.00000   -1.50000
AFIX   0
C8    1    0.590614    0.810547    0.628847    11.00000    0.02894    0.05355 =
         0.05087    0.01147    0.02075    0.00259
AFIX  13
H8    2    0.652593    0.770397    0.647990    11.00000   -1.20000
AFIX   0
C9    1    0.542947    0.811667    0.524607    11.00000    0.05703    0.08439 =
         0.05443    0.01127    0.03532   -0.00618
AFIX 137
H9A   2    0.483817    0.854613    0.503970    11.00000   -1.50000
H9B   2    0.528368    0.735720    0.501868    11.00000   -1.50000
H9C   2    0.586072    0.845386    0.501101    11.00000   -1.50000
AFIX   0
C10   1    0.639157    0.551938    0.689106    11.00000    0.05349    0.06220 =
         0.18774    0.03430    0.06401    0.02444
AFIX 137
H10A  2    0.667691    0.560024    0.755679    11.00000   -1.50000
H10B  2    0.673662    0.598438    0.663054    11.00000   -1.50000
H10C  2    0.643081    0.474484    0.673160    11.00000   -1.50000
AFIX   0
C11   1    0.534392    0.587717    0.650659    11.00000    0.04410    0.04410 =
         0.09252    0.01801    0.03597    0.01506
AFIX  13
H11   2    0.508588    0.579798    0.582804    11.00000   -1.20000
AFIX   0
C12   1    0.478964    0.509769    0.682628    11.00000    0.07591    0.06163 =
         0.18440    0.01937    0.07292    0.01245
AFIX 137
H12A  2    0.476795    0.436717    0.655521    11.00000   -1.50000
H12B  2    0.413940    0.537773    0.663931    11.00000   -1.50000
H12C  2    0.509937    0.503882    0.749321    11.00000   -1.50000
AFIX   0
C13   1    0.270950    0.928983    0.748052    11.00000    0.03521    0.03950 =
         0.02569   -0.00128    0.01478   -0.00029
AFIX  23
H13A  2    0.243099    1.001588    0.751677    11.00000   -1.20000
H13B  2    0.241954    0.871975    0.772703    11.00000   -1.20000
AFIX   0
C14   1    0.378759    0.931399    0.803478    11.00000    0.04140    0.04021 =
         0.02552   -0.00382    0.01301   -0.00620
AFIX  23
H14A  2    0.404777    1.001770    0.792106    11.00000   -1.20000
H14B  2    0.393438    0.927319    0.869390    11.00000   -1.20000
AFIX   0
C15   1    0.530188    0.843136    0.827942    11.00000    0.02624    0.06710 =
         0.02475    0.00840    0.00139   -0.01075
AFIX  23
H15A  2    0.548257    0.838956    0.894490    11.00000   -1.20000
H15B  2    0.553172    0.914568    0.814729    11.00000   -1.20000
AFIX   0
C16   1    0.576179    0.748788    0.798998    11.00000    0.02071    0.07171 =
         0.03791    0.01975    0.00437    0.00244
AFIX  23
H16A  2    0.570341    0.679393    0.828878    11.00000   -1.20000
H16B  2    0.644748    0.764319    0.817648    11.00000   -1.20000
AFIX   0
C17   1    0.388671    0.729420    0.800219    11.00000    0.02475    0.04117 =
         0.03659    0.01098    0.01259    0.00135
C18   1    0.325646    0.748407    0.532315    11.00000    0.02334    0.04263 =
         0.03539    0.00250    0.01102    0.00668
C19   1    0.241728    0.433679    0.511234    11.00000    0.15806    0.08810 =
         0.09855   -0.00746    0.07565   -0.01374
AFIX 137
H19A  2    0.299206    0.387863    0.530816    11.00000   -1.50000
H19B  2    0.230191    0.454673    0.564588    11.00000   -1.50000
H19C  2    0.250473    0.500412    0.481045    11.00000   -1.50000
AFIX   0
C20   1    0.160775    0.371636    0.447956    11.00000    0.07313    0.09728 =
         0.11269    0.04998    0.03167    0.00460
AFIX  23
H20A  2    0.153593    0.302798    0.477767    11.00000   -1.20000
H20B  2    0.102031    0.415949    0.431785    11.00000   -1.20000
AFIX   0
C21   1    0.171854    0.345610    0.370100    11.00000    0.05187    0.05228 =
         0.05117   -0.00544    0.03486   -0.01921
AFIX  23
H21A  2    0.186063    0.414591    0.345059    11.00000   -1.20000
H21B  2    0.228212    0.296889    0.387152    11.00000   -1.20000
AFIX   0
C22   1    0.097655    0.295598    0.303209    11.00000    0.06930    0.11501 =
         0.11783    0.05900    0.03497    0.00134
AFIX  23
H22A  2    0.041390    0.344809    0.283885    11.00000   -1.20000
H22B  2    0.082147    0.226931    0.327655    11.00000   -1.20000
AFIX   0
C23   1    0.115841    0.268362    0.224254    11.00000    0.13782    0.06737 =
         0.09600   -0.00702    0.02516   -0.02534
AFIX 137
H23A  2    0.136437    0.334873    0.202674    11.00000   -1.50000
H23B  2    0.057409    0.239664    0.175605    11.00000   -1.50000
H23C  2    0.165982    0.212121    0.241062    11.00000   -1.50000
AFIX   0
FE1   6    0.371235    0.795070    0.643187    11.00000    0.01967    0.03214 =
         0.02300    0.00432    0.00667    0.00177
H24   2    0.404168    0.892325    0.611650    11.00000   -1.50000
N1    3    0.424362    0.836891    0.777804    11.00000    0.02388    0.04163 =
         0.02260    0.00595    0.00479   -0.00474
O1    4    0.343879    0.677757    0.726577    11.00000    0.03083    0.03781 =
         0.03427    0.00628    0.01010   -0.00465
O2    4    0.406284    0.706719    0.878914    11.00000    0.05325    0.06043 =
         0.03260    0.01797    0.01770   -0.00452
O3    4    0.297169    0.718809    0.456610    11.00000    0.04638    0.08250 =
         0.03077   -0.01253    0.00586    0.01007
P1    5    0.246613    0.896950    0.628224    11.00000    0.02246    0.03093 =
         0.02180    0.00169    0.00954    0.00121
P2    5    0.516083    0.733808    0.674195    11.00000    0.02105    0.04084 =
         0.03709    0.01204    0.01024    0.00450
HKLF 4

REM  wb06nov14_0m_a.res in P2(1)/n
REM R1 =  0.0401 for    3581 Fo > 4sig(Fo)  and  0.0509 for all    4203 data
REM    284 parameters refined using      0 restraints

END

WGHT      0.0498      3.5455

REM Highest difference peak  0.709,  deepest hole -0.484,  1-sigma level  0.059
Q1    1   0.1184  0.3840  0.3563  11.00000  0.05    0.70
Q2    1   0.1656  0.2970  0.3715  11.00000  0.05    0.44
;
_shelx_res_checksum              55008
